# Supplementary material for: Do halophytes and glycophytes differ in their interactions with arbuscular mycorrhizal fungi under salt stress? A meta-analysis
Source: Bot Stud. 2020 Apr 19;61:13. doi: 10.1186/s40529-020-00290-6 (PMC7167393; doi:10.1186/s40529-020-00290-6)
Supplement: Supplementary file 1 — Additional file 1. Raw data and effect sizes in the independent studies in this meta-analysis. [file 40529_2020_290_MOESM1_ESM.xlsx]

## Sheet: Title page
Title:	Do halophytes and glycophytes differ in their interactions with arbuscular mycorrhizal fungi under salt stress? a meta-analysis
List of authors:	Jing Pan1,2, Fei Peng1,3, Anna Tedeschi4, Xian Xue1, Tao Wang1, Jie Liao1, Wenjuan Zhang1,2 and Cuihua Huang1*
Affiliations:	1 Drylands Salinization Research Station, Key Laboratory of Desert and Desertification, Northwest Institute of Eco-Environment and Resources, Chinese Academy of Sciences, 320 West Donggang Road, Lanzhou 730000, China
	2 University of Chinese Academy of Sciences, Beijing 100049, China
	3 International platform for dryland research and education, Arid Land Research Center, Tottori University, Tottori 680-0001, Japan
	4 Institute for Agricultural and Forest Mediterranean Systems, National Research Council (CNR) of Italy, Naples 80056, Italy.
* Corresponding author:	Cuihua Huang, (Tel) 86-931- 4967484; (Fax) 86-931-8273894; (E-mail) hch@lzb.ac.cn;(ORCID): 0000-0003-3413-6531
Funding:	This research was funded by the National Key Research and Development Program of China (No. 2017YFE0119100), the National Key Research and Development Program of China (No. 2016YFC0500909), and the International Partnership Program of Chinese Academy of Sciences (No. 131B62KYSB20170031).

## Sheet: Reference
Studies	Reference	Journal	Year	Salinity levels	Plant species	Family member	Salt-tolerant type	AMF species	Sample size
1	Abdel-Fattah, G. M. (2012). Arbuscular mycorrhizal fungal application to improve growth and tolerance of wheat (triticum aestivum L.) plants grown in saline soil. Acta Physiologiae Plantarum, 34(1), 267-277.	Acta Physiologiae Plantarum	2012	6.11 dS/m	Triticum aestivum L.	Poaceae	Glycophytes	Funneliformis mosseae	10
2	Abdel-Fattah, G. M. (2012). Arbuscular mycorrhizal fungal application to improve growth and tolerance of wheat (triticum aestivum L.) plants grown in saline soil. Acta Physiologiae Plantarum, 34(1), 267-277.	Acta Physiologiae Plantarum	2012	6.11 dS/m	Triticum aestivum L.	Poaceae	Glycophytes	Glomus deserticola	10
3	Abdel-Fattah, G. M. (2012). Arbuscular mycorrhizal fungal application to improve growth and tolerance of wheat (triticum aestivum L.) plants grown in saline soil. Acta Physiologiae Plantarum, 34(1), 267-277.	Acta Physiologiae Plantarum	2012	6.11 dS/m	Triticum aestivum L.	Poaceae	Glycophytes	Glomus gergaria	10
4	Abdel-Fattah, G. M. (2012). Arbuscular mycorrhizal fungal application to improve growth and tolerance of wheat (triticum aestivum L.) plants grown in saline soil. Acta Physiologiae Plantarum, 34(1), 267-277.	Acta Physiologiae Plantarum	2012	6.11 dS/m	Triticum aestivum L.	Poaceae	Glycophytes	Funneliformis mosseae	10
5	Abdel-Fattah, G. M. (2012). Arbuscular mycorrhizal fungal application to improve growth and tolerance of wheat (triticum aestivum L.) plants grown in saline soil. Acta Physiologiae Plantarum, 34(1), 267-277.	Acta Physiologiae Plantarum	2012	6.11 dS/m	Triticum aestivum L.	Poaceae	Glycophytes	Glomus deserticola	10
6	Abdel-Fattah, G. M. (2012). Arbuscular mycorrhizal fungal application to improve growth and tolerance of wheat (triticum aestivum L.) plants grown in saline soil. Acta Physiologiae Plantarum, 34(1), 267-277.	Acta Physiologiae Plantarum	2012	6.11 dS/m	Triticum aestivum L.	Poaceae	Glycophytes	Glomus gergaria	10
7	Abdelfattah, G. M., Ibrahim, A. H., Alamri, S. M., & Shoker, A. E. (2013). Synergistic effect of arbuscular mycorrhizal fungi and spermine on amelioration of salinity stress of wheat (triticum aestivum l. cv. gimiza 9). Australian Journal of Crop Science, 7(10),1525-1532.	Australian Journal of Crop Science	2013	1.2 dS/m	Triticum aestivum L.	Poaceae	Glycophytes	Funneliformis mosseae	10
8	Abdelfattah, G. M., Ibrahim, A. H., Alamri, S. M., & Shoker, A. E. (2013). Synergistic effect of arbuscular mycorrhizal fungi and spermine on amelioration of salinity stress of wheat (triticum aestivum l. cv. gimiza 9). Australian Journal of Crop Science, 7(10),1525-1532.	Australian Journal of Crop Science	2013	6.09 dS/m	Triticum aestivum L.	Poaceae	Glycophytes	Funneliformis mosseae	10
9	Abdelfattah, G. M., Ibrahim, A. H., Alamri, S. M., & Shoker, A. E. (2013). Synergistic effect of arbuscular mycorrhizal fungi and spermine on amelioration of salinity stress of wheat (triticum aestivum l. cv. gimiza 9). Australian Journal of Crop Science, 7(10),1525-1532.	Australian Journal of Crop Science	2013	10.63 dS/m	Triticum aestivum L.	Poaceae	Glycophytes	Funneliformis mosseae	10
10	Abdel-Rahman SSA, Abdel-Kader AAS, Khalil SE.(2011). Response of Three Sweet Basil Cultivars to Inoculation with Bacillus subtilis and Arbuscular Mycorrhizal Fungi under Salt Stress Conditions. Nature and Science, 9: 93-111.	Nature and Science	2011	1 g/kg	Ocimum basilicum L.	Lamiaceae	Glycophytes	Glomus irradicans	3
11	Abdel-Rahman SSA, Abdel-Kader AAS, Khalil SE.(2011). Response of Three Sweet Basil Cultivars to Inoculation with Bacillus subtilis and Arbuscular Mycorrhizal Fungi under Salt Stress Conditions. Nature and Science, 9: 93-111.	Nature and Science	2011	2 g/kg	Ocimum basilicum L.	Lamiaceae	Glycophytes	Glomus irradicans	3
12	Abdel-Rahman SSA, Abdel-Kader AAS, Khalil SE.(2011). Response of Three Sweet Basil Cultivars to Inoculation with Bacillus subtilis and Arbuscular Mycorrhizal Fungi under Salt Stress Conditions. Nature and Science, 9: 93-111.	Nature and Science	2011	4 g/kg	Ocimum basilicum L.	Lamiaceae	Glycophytes	Glomus irradicans	3
13	Abdel-Rahman SSA, Abdel-Kader AAS, Khalil SE.(2011). Response of Three Sweet Basil Cultivars to Inoculation with Bacillus subtilis and Arbuscular Mycorrhizal Fungi under Salt Stress Conditions. Nature and Science, 9: 93-111.	Nature and Science	2011	1 g/kg	Ocimum basilicum L.	Lamiaceae	Glycophytes	Glomus irradicans	3
14	Abdel-Rahman SSA, Abdel-Kader AAS, Khalil SE.(2011). Response of Three Sweet Basil Cultivars to Inoculation with Bacillus subtilis and Arbuscular Mycorrhizal Fungi under Salt Stress Conditions. Nature and Science, 9: 93-111.	Nature and Science	2011	2 g/kg	Ocimum basilicum L.	Lamiaceae	Glycophytes	Glomus irradicans	3
15	Abdel-Rahman SSA, Abdel-Kader AAS, Khalil SE.(2011). Response of Three Sweet Basil Cultivars to Inoculation with Bacillus subtilis and Arbuscular Mycorrhizal Fungi under Salt Stress Conditions. Nature and Science, 9: 93-111.	Nature and Science	2011	4 g/kg	Ocimum basilicum L.	Lamiaceae	Glycophytes	Glomus irradicans	3
16	Abdel-Rahman SSA, Abdel-Kader AAS, Khalil SE.(2011). Response of Three Sweet Basil Cultivars to Inoculation with Bacillus subtilis and Arbuscular Mycorrhizal Fungi under Salt Stress Conditions. Nature and Science, 9: 93-111.	Nature and Science	2011	1 g/kg	Ocimum basilicum L.	Lamiaceae	Glycophytes	Glomus irradicans	3
17	Abdel-Rahman SSA, Abdel-Kader AAS, Khalil SE.(2011). Response of Three Sweet Basil Cultivars to Inoculation with Bacillus subtilis and Arbuscular Mycorrhizal Fungi under Salt Stress Conditions. Nature and Science, 9: 93-111.	Nature and Science	2011	2 g/kg	Ocimum basilicum L.	Lamiaceae	Glycophytes	Glomus irradicans	3
18	Abdel-Rahman SSA, Abdel-Kader AAS, Khalil SE.(2011). Response of Three Sweet Basil Cultivars to Inoculation with Bacillus subtilis and Arbuscular Mycorrhizal Fungi under Salt Stress Conditions. Nature and Science, 9: 93-111.	Nature and Science	2011	4 g/kg	Ocimum basilicum L.	Lamiaceae	Glycophytes	Glomus irradicans	3
19	Abdel-Rahman SSA, Abdel-Kader AAS, Khalil SE.(2011). Response of Three Sweet Basil Cultivars to Inoculation with Bacillus subtilis and Arbuscular Mycorrhizal Fungi under Salt Stress Conditions. Nature and Science, 9: 93-111.	Nature and Science	2011	1 g/kg	Ocimum basilicum L.	Lamiaceae	Glycophytes	Glomus irradicans	3
20	Abdel-Rahman SSA, Abdel-Kader AAS, Khalil SE.(2011). Response of Three Sweet Basil Cultivars to Inoculation with Bacillus subtilis and Arbuscular Mycorrhizal Fungi under Salt Stress Conditions. Nature and Science, 9: 93-111.	Nature and Science	2011	2 g/kg	Ocimum basilicum L.	Lamiaceae	Glycophytes	Glomus irradicans	3
21	Abdel-Rahman SSA, Abdel-Kader AAS, Khalil SE.(2011). Response of Three Sweet Basil Cultivars to Inoculation with Bacillus subtilis and Arbuscular Mycorrhizal Fungi under Salt Stress Conditions. Nature and Science, 9: 93-111.	Nature and Science	2011	4 g/kg	Ocimum basilicum L.	Lamiaceae	Glycophytes	Glomus irradicans	3
22	Abdel-Rahman SSA, Abdel-Kader AAS, Khalil SE.(2011). Response of Three Sweet Basil Cultivars to Inoculation with Bacillus subtilis and Arbuscular Mycorrhizal Fungi under Salt Stress Conditions. Nature and Science, 9: 93-111.	Nature and Science	2011	1 g/kg	Ocimum basilicum L.	Lamiaceae	Glycophytes	Glomus irradicans	3
23	Abdel-Rahman SSA, Abdel-Kader AAS, Khalil SE.(2011). Response of Three Sweet Basil Cultivars to Inoculation with Bacillus subtilis and Arbuscular Mycorrhizal Fungi under Salt Stress Conditions. Nature and Science, 9: 93-111.	Nature and Science	2011	2 g/kg	Ocimum basilicum L.	Lamiaceae	Glycophytes	Glomus irradicans	3
24	Abdel-Rahman SSA, Abdel-Kader AAS, Khalil SE.(2011). Response of Three Sweet Basil Cultivars to Inoculation with Bacillus subtilis and Arbuscular Mycorrhizal Fungi under Salt Stress Conditions. Nature and Science, 9: 93-111.	Nature and Science	2011	4 g/kg	Ocimum basilicum L.	Lamiaceae	Glycophytes	Glomus irradicans	3
25	Abdel-Rahman SSA, Abdel-Kader AAS, Khalil SE.(2011). Response of Three Sweet Basil Cultivars to Inoculation with Bacillus subtilis and Arbuscular Mycorrhizal Fungi under Salt Stress Conditions. Nature and Science, 9: 93-111.	Nature and Science	2011	1 g/kg	Ocimum basilicum L.	Lamiaceae	Glycophytes	Glomus irradicans	3
26	Abdel-Rahman SSA, Abdel-Kader AAS, Khalil SE.(2011). Response of Three Sweet Basil Cultivars to Inoculation with Bacillus subtilis and Arbuscular Mycorrhizal Fungi under Salt Stress Conditions. Nature and Science, 9: 93-111.	Nature and Science	2011	2 g/kg	Ocimum basilicum L.	Lamiaceae	Glycophytes	Glomus irradicans	3
27	Abdel-Rahman SSA, Abdel-Kader AAS, Khalil SE.(2011). Response of Three Sweet Basil Cultivars to Inoculation with Bacillus subtilis and Arbuscular Mycorrhizal Fungi under Salt Stress Conditions. Nature and Science, 9: 93-111.	Nature and Science	2011	4 g/kg	Ocimum basilicum L.	Lamiaceae	Glycophytes	Glomus irradicans	3
28	Abeer, H., Abd_Allah, E. F., Alqarawi, A. A., Al-Huqail, A. A., Stephan, W., & Dilfuza, E. (2016). The interaction between arbuscular mycorrhizal fungi and endophytic bacteria enhances plant growth ofacacia gerrardiiunder salt stress:. Frontiers in Microbiology, 7(868).	Frontiers in Microbiology	2016	250mM	Acacia gerrardii Benth.	Fabaceae	Glycophytes	Funneliformis mosseae+Rhizophagus intraradices+Claroideoglomus etunicatum	5
29	Abeer, H., Abd_Allah, E. F., Alqarawi, A. A., Al-Huqail, A. A., & Shah, M. A. (2016). Induction of osmoregulation and modulation of salt stress inacacia gerrardiibenth. by arbuscular mycorrhizal fungi andbacillus subtilis(bera 71):. Biomed Research International, 2016(1), 1-11.	BioMed Research International	2016	250mM	Acacia gerrardii Benth.	Fabaceae	Glycophytes	Funneliformis mosseae+Rhizophagus intraradices+Claroideoglomus etunicatum	5
30	Algarni, S. M. S. (2006). Increasing nacl - salt tolerance of a halophytic plant phragmites australis by mycorrhizal symbiosis. American-Eurasian Journal of Agricultural and Environmental Science,1(2),119-126.	American-Eurasian Journal of Agricultural and Environmental Science	2006	50mM	Phragmites australis	Poaceae	Halophytes	Glomus fasciculatum	3
31	Algarni, S. M. S. (2006). Increasing nacl - salt tolerance of a halophytic plant phragmites australis by mycorrhizal symbiosis. American-Eurasian Journal of Agricultural and Environmental Science,1(2),119-126.	American-Eurasian Journal of Agricultural and Environmental Science	2006	100mM	Phragmites australis	Poaceae	Halophytes	Glomus fasciculatum	3
32	Algarni, S. M. S. (2006). Increasing nacl - salt tolerance of a halophytic plant phragmites australis by mycorrhizal symbiosis. American-Eurasian Journal of Agricultural and Environmental Science,1(2),119-126.	American-Eurasian Journal of Agricultural and Environmental Science	2006	150mM	Phragmites australis	Poaceae	Halophytes	Glomus fasciculatum	3
33	Algarni, S. M. S. (2006). Increasing nacl - salt tolerance of a halophytic plant phragmites australis by mycorrhizal symbiosis. American-Eurasian Journal of Agricultural and Environmental Science,1(2),119-126.	American-Eurasian Journal of Agricultural and Environmental Science	2006	200mM	Phragmites australis	Poaceae	Halophytes	Glomus fasciculatum	3
34	Algarni, S. M. S. (2006). Increasing nacl - salt tolerance of a halophytic plant phragmites australis by mycorrhizal symbiosis. American-Eurasian Journal of Agricultural and Environmental Science,1(2),119-126.	American-Eurasian Journal of Agricultural and Environmental Science	2006	250mM	Phragmites australis	Poaceae	Halophytes	Glomus fasciculatum	3
35	Algarni, S. M. S. (2006). Increasing nacl - salt tolerance of a halophytic plant phragmites australis by mycorrhizal symbiosis. American-Eurasian Journal of Agricultural and Environmental Science,1(2),119-126.	American-Eurasian Journal of Agricultural and Environmental Science	2006	300mM	Phragmites australis	Poaceae	Halophytes	Glomus fasciculatum	3
36	Al-Karaki G N, Hammad R, Rusan M.(2001). Response of two cultivars differing in salt tolerance to inoculation with mycorrhizal fungi under salt stress. Mycorrhiza, 11(1):43-48.	Mycorrhiza	2001	4.9 dS/m	Lycopersicon esculentum L.	Solanaceae	Glycophytes	Funneliformis mosseae	4
37	Al-Karaki G N, Hammad R, Rusan M.(2001). Response of two cultivars differing in salt tolerance to inoculation with mycorrhizal fungi under salt stress. Mycorrhiza, 11(1):43-48.	Mycorrhiza	2001	7.1 dS/m	Lycopersicon esculentum L.	Solanaceae	Glycophytes	Funneliformis mosseae	4
38	Al-Karaki G N, Hammad R, Rusan M.(2001). Response of two cultivars differing in salt tolerance to inoculation with mycorrhizal fungi under salt stress. Mycorrhiza, 11(1):43-48.	Mycorrhiza	2001	4.9 dS/m	Lycopersicon esculentum L.	Solanaceae	Glycophytes	Funneliformis mosseae	4
39	Al-Karaki G N, Hammad R, Rusan M.(2001). Response of two cultivars differing in salt tolerance to inoculation with mycorrhizal fungi under salt stress. Mycorrhiza, 11(1):43-48.	Mycorrhiza	2001	7.1 dS/m	Lycopersicon esculentum L.	Solanaceae	Glycophytes	Funneliformis mosseae	4
40	Al-Karaki G N.(2000). Growth of mycorrhizal tomato and mineral acquisition under salt stress. Mycorrhiza, 10(2):51-54.	Mycorrhiza	2000	4.7 dS/m	Lycopersicon esculentum L.	Solanaceae	Glycophytes	Funneliformis mosseae	4
41	Al-Karaki G N.(2000). Growth of mycorrhizal tomato and mineral acquisition under salt stress. Mycorrhiza, 10(2):51-54.	Mycorrhiza	2000	7.4 dS/m	Lycopersicon esculentum L.	Solanaceae	Glycophytes	Funneliformis mosseae	4
42	Al-Karaki G N.(2000). Growth of mycorrhizal tomato and mineral acquisition under salt stress. Mycorrhiza, 10(2):51-54.	Scientia Horticulturae	2006	4.4 dS/m	Lycopersicon esculentum L.	Solanaceae	Glycophytes	Funneliformis mosseae	6
43	Al-Karaki G N.(2000). Growth of mycorrhizal tomato and mineral acquisition under salt stress. Mycorrhiza, 10(2):51-54.	Scientia Horticulturae	2006	4.4 dS/m	Lycopersicon esculentum L.	Solanaceae	Glycophytes	Funneliformis mosseae	6
44	Al-Karaki G N.(2001). Salt stress response of salt-sensitive and tolerant durum wheat cultivars inoculated with mycorrhizal fungi. Acta Agronomica Hungarica Hungary, 49(1): 25-36.	Acta Agronomica Hungarica Hungary	2001	4.1 dS/m	Triticum aestivum L.	Poaceae	Glycophytes	Funneliformis mosseae	4
45	Al-Karaki G N.(2001). Salt stress response of salt-sensitive and tolerant durum wheat cultivars inoculated with mycorrhizal fungi. Acta Agronomica Hungarica Hungary, 49(1): 25-36.	Acta Agronomica Hungarica Hungary	2001	4.1 dS/m	Triticum aestivum L.	Poaceae	Glycophytes	Funneliformis mosseae	4
46	Al-Karaki G N.(2001). Salt stress response of salt-sensitive and tolerant durum wheat cultivars inoculated with mycorrhizal fungi. Acta Agronomica Hungarica Hungary, 49(1): 25-36.	Acta Agronomica Hungarica Hungary	2001	6.7 dS/m	Triticum aestivum L.	Poaceae	Glycophytes	Funneliformis mosseae	4
47	Al-Karaki G N.(2001). Salt stress response of salt-sensitive and tolerant durum wheat cultivars inoculated with mycorrhizal fungi. Acta Agronomica Hungarica Hungary, 49(1): 25-36.	Acta Agronomica Hungarica Hungary	2001	6.7 dS/m	Triticum aestivum L.	Poaceae	Glycophytes	Funneliformis mosseae	4
48	Al-Khaliel A S.(2010). Effect of salinity stress on mycorrhizal association and growth response of peanut infected by Glomus mosseae. Plant Soil & Environment, 56(7): 318-325.	Plant Soil & Environment	2010	100 mM	Arachis hypogaea L.	Fabaceae	Glycophytes	Funneliformis mosseae	3
49	Al-Khaliel A S.(2010). Effect of salinity stress on mycorrhizal association and growth response of peanut infected by Glomus mosseae. Plant Soil & Environment, 56(7): 318-325.	Plant Soil & Environment	2010	200 mM	Arachis hypogaea L.	Fabaceae	Glycophytes	Funneliformis mosseae	3
50	Al-Khaliel A S.(2010). Effect of salinity stress on mycorrhizal association and growth response of peanut infected by Glomus mosseae. Plant Soil & Environment, 56(7): 318-325.	Plant Soil & Environment	2010	300 mM	Arachis hypogaea L.	Fabaceae	Glycophytes	Funneliformis mosseae	3
51	Al-Khaliel A S.(2010). Effect of salinity stress on mycorrhizal association and growth response of peanut infected by Glomus mosseae. Plant Soil & Environment, 56(7): 318-325.	Plant Soil & Environment	2010	500 mM	Arachis hypogaea L.	Fabaceae	Glycophytes	Funneliformis mosseae	3
52	Allen, E. B. Effects of vesicular–arbuscular mycorrhizae on distichlis spicata under three salinity levels. New Phytologist, 1983,93(2), 227-236.	New Phytologist	1983	1 g/kg	Danthonia spicata	Poaceae	Halophytes	Glomus fasciculatum	10
53	Allen, E. B. Effects of vesicular–arbuscular mycorrhizae on distichlis spicata under three salinity levels. New Phytologist, 1983,93(2), 227-236.	New Phytologist	1983	2 g/kg	Danthonia spicata	Poaceae	Halophytes	Glomus fasciculatum	10
54	Allen, E. B. Effects of vesicular–arbuscular mycorrhizae on distichlis spicata under three salinity levels. New Phytologist, 1983,93(2), 227-236.	New Phytologist	1983	1 g/kg	Danthonia spicata	Poaceae	Halophytes	Glomus fasciculatum	10
55	Allen, E. B. Effects of vesicular–arbuscular mycorrhizae on distichlis spicata under three salinity levels. New Phytologist, 1983,93(2), 227-236.	New Phytologist	1983	2 g/kg	Danthonia spicata	Poaceae	Halophytes	Glomus fasciculatum	10
56	Alqarawi A A, Allah E F A, Hashem A.(2014). Alleviation of salt-induced adverse impact via mycorrhizal fungi in Ephedra aphylla Forssk. Journal of Plant Interactions, 9(1): 802-810.	Journal of Plant Interactions	2014	75mM	Ephedra aphylla Forssk.	Ephedraceae	Glycophytes	Rhizophagus intraradices	5
57	Alqarawi A A, Allah E F A, Hashem A.(2014). Alleviation of salt-induced adverse impact via mycorrhizal fungi in Ephedra aphylla Forssk. Journal of Plant Interactions, 9(1): 802-810.	Journal of Plant Interactions	2014	150mM	Ephedra aphylla Forssk.	Ephedraceae	Glycophytes	Claroideoglomus etunicatum	5
58	Aroca, R., Porcel, R., & Ruizlozano, J. M. (2010). How does arbuscular mycorrhizal symbiosis regulate root hydraulic properties and plasma membrane aquaporins in phaseolus vulgaris under drought, cold or salinity stresses?. New Phytologist, 173(4), 808-816.	New Phytologist	2010	3.06 dS/m	Phaseolus vulgaris L.	Fabaceae	Glycophytes	Rhizophagus intraradices	5
59	Aroca, R., Ruiz-Lozano, J. M., Zamarreño, A. M., Paz, J. A., García-Mina, J. M., & Pozo, M. J., et al. (2013). Arbuscular mycorrhizal symbiosis influences strigolactSingle production under salinity and alleviates salt stress in lettuce plants. Journal of Plant Physiology, 170(1), 47-55.	Journal of Plant Physiology	2013	40mM	Lactuca sativa L.	Asteraceae	Glycophytes	Rhizophagus intraradices	5
60	Aroca, R., Ruiz-Lozano, J. M., Zamarreño, A. M., Paz, J. A., García-Mina, J. M., & Pozo, M. J., et al. (2013). Arbuscular mycorrhizal symbiosis influences strigolactSingle production under salinity and alleviates salt stress in lettuce plants. Journal of Plant Physiology, 170(1), 47-55.	Journal of Plant Physiology	2013	80mM	Lactuca sativa L.	Asteraceae	Glycophytes	Rhizophagus intraradices	5
61	Asghari H R, Marschner P, Smith S E, et al. (2005). Growth response of Atriplex nummularia, to inoculation with arbuscular mycorrhizal fungi at different salinity levels. Plant & Soil, 273(1-2): 245-256.	Plant & Soil	2005	12dS/m	Atriplex nummularia.	Chenopodiaceae	Halophytes	Glomus fasciculatum	3
62	Asghari H R, Marschner P, Smith S E, et al. (2005). Growth response of Atriplex nummularia, to inoculation with arbuscular mycorrhizal fungi at different salinity levels. Plant & Soil, 273(1-2): 245-256.	Plant & Soil	2005	12dS/m	Atriplex nummularia.	Chenopodiaceae	Halophytes	Glomus fasciculatum	3
63	Asghari H R, Marschner P, Smith S E, et al. (2005). Growth response of Atriplex nummularia, to inoculation with arbuscular mycorrhizal fungi at different salinity levels. Plant & Soil, 273(1-2): 245-256.	Plant & Soil	2005	12dS/m	Atriplex nummularia.	Chenopodiaceae	Halophytes	Funneliformis mosseae+Rhizophagus intraradices+Claroideoglomus etunicatum+Glomus geosporum+Glomus caledonium+Glomus. fasciculatum	4
64	Asghari H R, Marschner P, Smith S E, et al. (2005). Growth response of Atriplex nummularia, to inoculation with arbuscular mycorrhizal fungi at different salinity levels. Plant & Soil, 273(1-2): 245-256.	Plant & Soil	2005	12dS/m	Atriplex nummularia.	Chenopodiaceae	Halophytes	Funneliformis mosseae+Rhizophagus intraradices+Claroideoglomus etunicatum+Glomus geosporum+Glomus caledonium+Glomus. fasciculatum	4
65	Asrar, A. W. A., Abdel-Fattah, G. M., Elhindi, K. M., & Abdel-Salam, E. M. (2014). The impact of arbuscular mycorrhizal fungi in improving growth, flower yield and tolerance of kalanchoe (kalanchoe blossfeldiana poelin) plants grown in nacl-stress conditions. Journal of Food Agriculture & Environment, 12(1).	Journal of Food Agriculture & Environment	2014	50 mM	Kalanchoe blossfeldiana Poelin	Crassulaceae	Glycophytes	Glomus deserticola	10
66	Asrar, A. W. A., Abdel-Fattah, G. M., Elhindi, K. M., & Abdel-Salam, E. M. (2014). The impact of arbuscular mycorrhizal fungi in improving growth, flower yield and tolerance of kalanchoe (kalanchoe blossfeldiana poelin) plants grown in nacl-stress conditions. Journal of Food Agriculture & Environment, 12(1).	Journal of Food Agriculture & Environment	2014	100 mM	Kalanchoe blossfeldiana Poelin	Crassulaceae	Glycophytes	Glomus deserticola	10
67	Asrar, A. W. A., Abdel-Fattah, G. M., Elhindi, K. M., & Abdel-Salam, E. M. (2014). The impact of arbuscular mycorrhizal fungi in improving growth, flower yield and tolerance of kalanchoe (kalanchoe blossfeldiana poelin) plants grown in nacl-stress conditions. Journal of Food Agriculture & Environment, 12(1).	Journal of Food Agriculture & Environment	2014	200 mM	Kalanchoe blossfeldiana Poelin	Crassulaceae	Glycophytes	Glomus deserticola	10
68	Balliu, A., Sallaku, G., & Rewald, B. (2015). Amf inoculation enhances growth and improves the nutrient uptake rates of transplanted, salt-stressed tomato seedlings. Sustainability, 7(12):15967-15981.	Sustainability	2015	50 mM	Lycopersicon esculentum L.	Solanaceae	Glycophytes	Rhizophagus intraradices+Claroideoglomus etunicatum+Funneliformis mosseae+Glomus geosporum+Glomus clarum	10
69	Balliu, A., Sallaku, G., & Rewald, B. (2015). Amf inoculation enhances growth and improves the nutrient uptake rates of transplanted, salt-stressed tomato seedlings. Sustainability, 7(12):15967-15981.	Sustainability	2015	100 mM	Lycopersicon esculentum L.	Solanaceae	Glycophytes	Rhizophagus intraradices+Claroideoglomus etunicatum+Funneliformis mosseae+Glomus geosporum+Glomus clarum	10
70	Barnawal, D., Bharti, N., Maji, D., Chanotiya, C. S., & Kalra, A. (2014). Acc deaminase-containing arthrobacter protophormiae induces nacl stress tolerance through reduced acc oxidase activity and ethylene production resulting in improved nodulation and mycorrhization in pisum sativum. Journal of Plant Physiology, 171(11): 884-894.	Journal of Plant Physiology	2014	100mM	Pisum sativum L.	Fabaceae	Glycophytes	Funneliformis mosseae	5
71	Barnawal, D., Bharti, N., Maji, D., Chanotiya, C. S., & Kalra, A. (2014). Acc deaminase-containing arthrobacter protophormiae induces nacl stress tolerance through reduced acc oxidase activity and ethylene production resulting in improved nodulation and mycorrhization in pisum sativum. Journal of Plant Physiology, 171(11): 884-894.	Journal of Plant Physiology	2014	200mM	Pisum sativum L.	Fabaceae	Glycophytes	Funneliformis mosseae	5
72	Başak H, Demđr K, Kasim R, et al. (2011). The effect of endo-mycorrhiza (VAM) treatment on growth of tomato seedling grown under saline conditions. African Journal of Agricultural Research, 6(11):2532-2538.	African Journal of Agricultural Research	2011	100mM	Lycopersicon esculentum L.	Solanaceae	Glycophytes	Glomus sp.	10
73	Başak H, Demđr K, Kasim R, et al. (2011). The effect of endo-mycorrhiza (VAM) treatment on growth of tomato seedling grown under saline conditions. African Journal of Agricultural Research, 6(11):2532-2538.	African Journal of Agricultural Research	2011	100mM	Lycopersicon esculentum L.	Solanaceae	Glycophytes	Glomus sp.	10
74	Başak H, Demđr K, Kasim R, et al. (2011). The effect of endo-mycorrhiza (VAM) treatment on growth of tomato seedling grown under saline conditions. African Journal of Agricultural Research, 6(11):2532-2538.	African Journal of Agricultural Research	2011	100mM	Lycopersicon esculentum L.	Solanaceae	Glycophytes	Glomus sp.	10
75	Başak H, Demđr K, Kasim R, et al. (2011). The effect of endo-mycorrhiza (VAM) treatment on growth of tomato seedling grown under saline conditions. African Journal of Agricultural Research, 6(11):2532-2538.	African Journal of Agricultural Research	2011	100mM	Lycopersicon esculentum L.	Solanaceae	Glycophytes	Glomus sp.	10
76	Başak H, Demđr K, Kasim R, et al. (2011). The effect of endo-mycorrhiza (VAM) treatment on growth of tomato seedling grown under saline conditions. African Journal of Agricultural Research, 6(11):2532-2538.	African Journal of Agricultural Research	2011	100mM	Lycopersicon esculentum L.	Solanaceae	Glycophytes	Glomus sp.	10
77	Başak H, Demđr K, Kasim R, et al. (2011). The effect of endo-mycorrhiza (VAM) treatment on growth of tomato seedling grown under saline conditions. African Journal of Agricultural Research, 6(11):2532-2538.	African Journal of Agricultural Research	2011	100mM	Lycopersicon esculentum L.	Solanaceae	Glycophytes	Glomus sp.	10
78	Bharti N, Barnawal D, Shukla S, et al.(2016). Integrated application of Exiguobacterium oxidotolerans, Glomus fasciculatum, and vermicompost improves growth, yield and quality of Mentha arvensis in salt-stressed soils. Industrial Crops & Products, 83:717-728	Industrial Crops and Products	2016	300 mM	Mentha arvensis L.	Lamiaceae	Glycophytes	Funneliformis mosseae	3
79	Bharti N, Barnawal D, Shukla S, et al.(2016). Integrated application of Exiguobacterium oxidotolerans, Glomus fasciculatum, and vermicompost improves growth, yield and quality of Mentha arvensis in salt-stressed soils. Industrial Crops & Products, 83:717-729	Industrial Crops and Products	2016	300 mM	Mentha arvensis L.	Lamiaceae	Glycophytes	Glomus aggregatum	3
80	Bharti N, Barnawal D, Shukla S, et al.(2016). Integrated application of Exiguobacterium oxidotolerans, Glomus fasciculatum, and vermicompost improves growth, yield and quality of Mentha arvensis in salt-stressed soils. Industrial Crops & Products, 83:717-730	Industrial Crops and Products	2016	300 mM	Mentha arvensis L.	Lamiaceae	Glycophytes	Glomus fasciculatum	3
81	Bharti N, Barnawal D, Shukla S, et al.(2016). Integrated application of Exiguobacterium oxidotolerans, Glomus fasciculatum, and vermicompost improves growth, yield and quality of Mentha arvensis in salt-stressed soils. Industrial Crops & Products, 83:717-731	Industrial Crops and Products	2016	300 mM	Mentha arvensis L.	Lamiaceae	Glycophytes	Rhizophagus intraradices	3
82	Bharti N, Barnawal D, Shukla S, et al.(2016). Integrated application of Exiguobacterium oxidotolerans, Glomus fasciculatum, and vermicompost improves growth, yield and quality of Mentha arvensis in salt-stressed soils. Industrial Crops & Products, 83:717-732	Industrial Crops and Products	2016	290 dS/m	Mentha arvensis L.	Lamiaceae	Glycophytes	Glomus fasciculatum	3
83	Bharti N, Barnawal D, Wasnik K, et al.(2016). Co-inoculation of Dietzia natronolimnaea and Glomus intraradices with vermicompost positively influences Ocimum basilicum growth and resident microbial community structure in salt affected low fertility soils. Applied Soil Ecology, 100:211-225.	Applied Soil Ecology	2016	300 mM	Ocimum basilicum L.	Lamiaceae	Glycophytes	Rhizophagus intraradices	3
84	Bharti N, Barnawal D, Wasnik K, et al.(2016). Co-inoculation of Dietzia natronolimnaea and Glomus intraradices with vermicompost positively influences Ocimum basilicum growth and resident microbial community structure in salt affected low fertility soils. Applied Soil Ecology, 100:211-225.	Applied Soil Ecology	2016	290 mS/cm	Ocimum basilicum L.	Lamiaceae	Glycophytes	Rhizophagus intraradices	3
85	Bushra Ghazanfar,et al.(2015).Synergistic and individual effect of glomus etunicatum root colonization and acetyl salicylic acid on root activity and architecture of tomato plants under moderate nacl stress. Pak. J. Bot., 47(6):2047-2054.	Pak. J. Bot.	2015	100 mM	Lycopersicon esculentum L.	Solanaceae	Glycophytes	Claroideoglomus etunicatum	3
86	Bushra Ghazanfar,et al.(2015).Synergistic and individual effect of glomus etunicatum root colonization and acetyl salicylic acid on root activity and architecture of tomato plants under moderate nacl stress. Pak. J. Bot., 47(6):2047-2054.	Pak. J. Bot.	2015	100 mM	Lycopersicon esculentum L.	Solanaceae	Glycophytes	Claroideoglomus etunicatum	3
87	Cantrell I C, Linderman R G. (2001). Preinoculation of lettuce and onion with VA mycorrhizal fungi reduces deleterious effects of soil salinity. Plant & Soil, 233(2): 269-290.	Plant and Soil	2001	4dS/m	Lactuca sativa L.	Asteraceae	Glycophytes	Rhizophagus intraradices and three other unidentified spore morphotypes.	10
88	Cantrell I C, Linderman R G. (2001). Preinoculation of lettuce and onion with VA mycorrhizal fungi reduces deleterious effects of soil salinity. Plant & Soil, 233(2): 269-290.	Plant and Soil	2001	8dS/m	Lactuca sativa L.	Asteraceae	Glycophytes	Rhizophagus intraradices and three other unidentified spore morphotypes.	10
89	Cantrell I C, Linderman R G. (2001). Preinoculation of lettuce and onion with VA mycorrhizal fungi reduces deleterious effects of soil salinity. Plant & Soil, 233(2): 269-290.	Plant and Soil	2001	12dS/m	Lactuca sativa L.	Asteraceae	Glycophytes	Rhizophagus intraradices and three other unidentified spore morphotypes.	10
90	Cantrell I C, Linderman R G. (2001). Preinoculation of lettuce and onion with VA mycorrhizal fungi reduces deleterious effects of soil salinity. Plant & Soil, 233(2): 269-290.	Plant and Soil	2001	4dS/m	Lactuca sativa L.	Asteraceae	Glycophytes	Funneliformis mosseae+Glomus aggregatum+Rhizophagus intraradices+Glomus sp.	10
91	Cantrell I C, Linderman R G. (2001). Preinoculation of lettuce and onion with VA mycorrhizal fungi reduces deleterious effects of soil salinity. Plant & Soil, 233(2): 269-290.	Plant and Soil	2001	8dS/m	Lactuca sativa L.	Asteraceae	Glycophytes	Funneliformis mosseae+Glomus aggregatum+Rhizophagus intraradices+Glomus sp.	10
92	Cantrell I C, Linderman R G. (2001). Preinoculation of lettuce and onion with VA mycorrhizal fungi reduces deleterious effects of soil salinity. Plant & Soil, 233(2): 269-290.	Plant and Soil	2001	12dS/m	Lactuca sativa L.	Asteraceae	Glycophytes	Funneliformis mosseae+Glomus aggregatum+Rhizophagus intraradices+Glomus sp.	10
93	Cantrell I C, Linderman R G. (2001). Preinoculation of lettuce and onion with VA mycorrhizal fungi reduces deleterious effects of soil salinity. Plant & Soil, 233(2): 269-290.	Plant and Soil	2001	4dS/m	Allium cepa L.	Liliaceae	Glycophytes	Rhizophagus intraradices and three other unidentified spore morphotypes.	10
94	Cantrell I C, Linderman R G. (2001). Preinoculation of lettuce and onion with VA mycorrhizal fungi reduces deleterious effects of soil salinity. Plant & Soil, 233(2): 269-290.	Plant and Soil	2001	8dS/m	Allium cepa L.	Liliaceae	Glycophytes	Rhizophagus intraradices and three other unidentified spore morphotypes.	10
95	Cantrell I C, Linderman R G. (2001). Preinoculation of lettuce and onion with VA mycorrhizal fungi reduces deleterious effects of soil salinity. Plant & Soil, 233(2): 269-290.	Plant and Soil	2001	12dS/m	Allium cepa L.	Liliaceae	Glycophytes	Rhizophagus intraradices and three other unidentified spore morphotypes.	10
96	Cantrell I C, Linderman R G. (2001). Preinoculation of lettuce and onion with VA mycorrhizal fungi reduces deleterious effects of soil salinity. Plant & Soil, 233(2): 269-290.	Plant and Soil	2001	4dS/m	Allium cepa L.	Liliaceae	Glycophytes	Funneliformis mosseae+Glomus aggregatum+Rhizophagus intraradices+Glomus sp.	10
97	Cantrell I C, Linderman R G. (2001). Preinoculation of lettuce and onion with VA mycorrhizal fungi reduces deleterious effects of soil salinity. Plant & Soil, 233(2): 269-290.	Plant and Soil	2001	8dS/m	Allium cepa L.	Liliaceae	Glycophytes	Funneliformis mosseae+Glomus aggregatum+Rhizophagus intraradices+Glomus sp.	10
98	Cantrell I C, Linderman R G. (2001). Preinoculation of lettuce and onion with VA mycorrhizal fungi reduces deleterious effects of soil salinity. Plant & Soil, 233(2): 269-290.	Plant and Soil	2001	12dS/m	Allium cepa L.	Liliaceae	Glycophytes	Funneliformis mosseae+Glomus aggregatum+Rhizophagus intraradices+Glomus sp.	10
99	Chen, J., Zhang, H., Zhang, X., & Tang, M. (2017). Arbuscular mycorrhizal symbiosis alleviates salt stress in black locust through improved photosynthesis, water status, and K+/Na+ homeostasis. Frontiers in Plant Science, 8(8), 1739.	Frontiers in Plant Science	2017	5.63ds/m	Robinia pseudoacacia L.	Fabaceae	Glycophytes	Rhizophagus irregularis	5
100	Chen, J., Zhang, H., Zhang, X., & Tang, M. (2017). Arbuscular mycorrhizal symbiosis alleviates salt stress in black locust through improved photosynthesis, water status, and K+/Na+ homeostasis. Frontiers in Plant Science, 8(8), 1739.	Frontiers in Plant Science	2017	8.95ds/m	Robinia pseudoacacia L.	Fabaceae	Glycophytes	Rhizophagus irregularis	5
101	Ciftci V., Turkmen, O., Erdi̇Nc, C., & Sensoy, S. (2010). Effects of different arbuscular mycorrhizal fungi (amf) species on some bean (phaseolus vulgaris l.) cultivars grown in salty conditions. African Journal of Agricultural Research, 5(24), 3408-3416.	African Journal of Agricultural Research	2010	50 ppm	Phaseolus vulgaris L.	Fabaceae	Glycophytes	Funneliformis mosseae	4
102	Ciftci V., Turkmen, O., Erdi̇Nc, C., & Sensoy, S. (2010). Effects of different arbuscular mycorrhizal fungi (amf) species on some bean (phaseolus vulgaris l.) cultivars grown in salty conditions. African Journal of Agricultural Research, 5(24), 3408-3416.	African Journal of Agricultural Research	2010	50 ppm	Phaseolus vulgaris L.	Fabaceae	Glycophytes	Rhizophagus intraradices	4
103	Ciftci V., Turkmen, O., Erdi̇Nc, C., & Sensoy, S. (2010). Effects of different arbuscular mycorrhizal fungi (amf) species on some bean (phaseolus vulgaris l.) cultivars grown in salty conditions. African Journal of Agricultural Research, 5(24), 3408-3416.	African Journal of Agricultural Research	2010	50 ppm	Phaseolus vulgaris L.	Fabaceae	Glycophytes	Glomus fasciculatum	4
104	Ciftci V., Turkmen, O., Erdi̇Nc, C., & Sensoy, S. (2010). Effects of different arbuscular mycorrhizal fungi (amf) species on some bean (phaseolus vulgaris l.) cultivars grown in salty conditions. African Journal of Agricultural Research, 5(24), 3408-3416.	African Journal of Agricultural Research	2010	50 ppm	Phaseolus vulgaris L.	Fabaceae	Glycophytes	Funneliformis mosseae	4
105	Ciftci V., Turkmen, O., Erdi̇Nc, C., & Sensoy, S. (2010). Effects of different arbuscular mycorrhizal fungi (amf) species on some bean (phaseolus vulgaris l.) cultivars grown in salty conditions. African Journal of Agricultural Research, 5(24), 3408-3416.	African Journal of Agricultural Research	2010	50 ppm	Phaseolus vulgaris L.	Fabaceae	Glycophytes	Rhizophagus intraradices	4
106	Ciftci V., Turkmen, O., Erdi̇Nc, C., & Sensoy, S. (2010). Effects of different arbuscular mycorrhizal fungi (amf) species on some bean (phaseolus vulgaris l.) cultivars grown in salty conditions. African Journal of Agricultural Research, 5(24), 3408-3416.	African Journal of Agricultural Research	2010	50 ppm	Phaseolus vulgaris L.	Fabaceae	Glycophytes	Glomus fasciculatum	4
107	Ciftci V., Turkmen, O., Erdi̇Nc, C., & Sensoy, S. (2010). Effects of different arbuscular mycorrhizal fungi (amf) species on some bean (phaseolus vulgaris l.) cultivars grown in salty conditions. African Journal of Agricultural Research, 5(24), 3408-3416.	African Journal of Agricultural Research	2010	50 ppm	Phaseolus vulgaris L.	Fabaceae	Glycophytes	Funneliformis mosseae	4
108	Ciftci V., Turkmen, O., Erdi̇Nc, C., & Sensoy, S. (2010). Effects of different arbuscular mycorrhizal fungi (amf) species on some bean (phaseolus vulgaris l.) cultivars grown in salty conditions. African Journal of Agricultural Research, 5(24), 3408-3416.	African Journal of Agricultural Research	2010	50 ppm	Phaseolus vulgaris L.	Fabaceae	Glycophytes	Rhizophagus intraradices	4
109	Ciftci V., Turkmen, O., Erdi̇Nc, C., & Sensoy, S. (2010). Effects of different arbuscular mycorrhizal fungi (amf) species on some bean (phaseolus vulgaris l.) cultivars grown in salty conditions. African Journal of Agricultural Research, 5(24), 3408-3416.	African Journal of Agricultural Research	2010	50 ppm	Phaseolus vulgaris L.	Fabaceae	Glycophytes	Glomus fasciculatum	4
110	Ciftci V., Turkmen, O., Erdi̇Nc, C., & Sensoy, S. (2010). Effects of different arbuscular mycorrhizal fungi (amf) species on some bean (phaseolus vulgaris l.) cultivars grown in salty conditions. African Journal of Agricultural Research, 5(24), 3408-3416.	African Journal of Agricultural Research	2010	50 ppm	Phaseolus vulgaris L.	Fabaceae	Glycophytes	Funneliformis mosseae	4
111	Ciftci V., Turkmen, O., Erdi̇Nc, C., & Sensoy, S. (2010). Effects of different arbuscular mycorrhizal fungi (amf) species on some bean (phaseolus vulgaris l.) cultivars grown in salty conditions. African Journal of Agricultural Research, 5(24), 3408-3416.	African Journal of Agricultural Research	2010	50 ppm	Phaseolus vulgaris L.	Fabaceae	Glycophytes	Rhizophagus intraradices	4
112	Ciftci V., Turkmen, O., Erdi̇Nc, C., & Sensoy, S. (2010). Effects of different arbuscular mycorrhizal fungi (amf) species on some bean (phaseolus vulgaris l.) cultivars grown in salty conditions. African Journal of Agricultural Research, 5(24), 3408-3416.	African Journal of Agricultural Research	2010	50 ppm	Phaseolus vulgaris L.	Fabaceae	Glycophytes	Glomus fasciculatum	4
113	Ebrahim, M. K. H., & Saleem, A. R. (2017). Alleviating salt stress in tomato inoculated with mycorrhizae: photosynthetic performance and enzymatic antioxidants. Journal of Taibah University for Science, 11(6).	Journal of Taibah University for Science	2017	50 mM	Lycopersicon esculentum L.	Solanaceae	Glycophytes	Glomus fasciculatum	4
114	Ebrahim, M. K. H., & Saleem, A. R. (2017). Alleviating salt stress in tomato inoculated with mycorrhizae: photosynthetic performance and enzymatic antioxidants. Journal of Taibah University for Science, 11(6).	Journal of Taibah University for Science	2017	100 mM	Lycopersicon esculentum L.	Solanaceae	Glycophytes	Glomus fasciculatum	4
115	Elhindi K M, Eldin A S, Elgorban A M. (2017). The impact of arbuscular mycorrhizal fungi in mitigating salt-induced adverse effects in sweet basil (Ocimum basilicum L.). Saudi Journal of Biological Sciences, 24(1):170.	Saudi Journal of Biological Sciences	2017	5 dS/m	Ocimum basilicum L.	Lamiaceae	Glycophytes	Glomus deserticola	4
116	Elhindi K M, Eldin A S, Elgorban A M. (2017). The impact of arbuscular mycorrhizal fungi in mitigating salt-induced adverse effects in sweet basil (Ocimum basilicum L.). Saudi Journal of Biological Sciences, 24(1):170.	Saudi Journal of Biological Sciences	2017	10 dS/m	Ocimum basilicum L.	Lamiaceae	Glycophytes	Glomus deserticola	4
117	Estrada, B., Aroca, R., Azcón-Aguilar, C., Barea, J. M., & Ruiz-Lozano, J. M. (2013). Importance of native arbuscular mycorrhizal inoculation in the halophyte asteriscus maritimus, for successful establishment and growth under saline conditions. Plant & Soil, 370(1-2):175-185.	Plant and Soil	2013	8.9 dS/m	Asteriscus maritimus	Asteraceae	Halophytes	Rhizophagus intraradices	10
118	Estrada, B., Aroca, R., Azcón-Aguilar, C., Barea, J. M., & Ruiz-Lozano, J. M. (2013). Importance of native arbuscular mycorrhizal inoculation in the halophyte asteriscus maritimus, for successful establishment and growth under saline conditions. Plant & Soil, 370(1-2):175-185.	Plant and Soil	2013	13.5 dS/m	Asteriscus maritimus	Asteraceae	Halophytes	Rhizophagus intraradices	10
119	Estrada, B., Aroca, R., Azcón-Aguilar, C., Barea, J. M., & Ruiz-Lozano, J. M. (2013). Importance of native arbuscular mycorrhizal inoculation in the halophyte asteriscus maritimus, for successful establishment and growth under saline conditions. Plant & Soil, 370(1-2):175-185.	Plant and Soil	2013	8.9 dS/m	Asteriscus maritimus	Asteraceae	Halophytes	Rhizophagus intraradices	10
120	Estrada, B., Aroca, R., Azcón-Aguilar, C., Barea, J. M., & Ruiz-Lozano, J. M. (2013). Importance of native arbuscular mycorrhizal inoculation in the halophyte asteriscus maritimus, for successful establishment and growth under saline conditions. Plant & Soil, 370(1-2):175-185.	Plant and Soil	2013	13.5 dS/m	Asteriscus maritimus	Asteraceae	Halophytes	Rhizophagus intraradices	10
121	Estrada, B., Aroca, R., Azcón-Aguilar, C., Barea, J. M., & Ruiz-Lozano, J. M. (2013). Importance of native arbuscular mycorrhizal inoculation in the halophyte asteriscus maritimus, for successful establishment and growth under saline conditions. Plant & Soil, 370(1-2):175-185.	Plant and Soil	2013	8.9 dS/m	Asteriscus maritimus	Asteraceae	Halophytes	Septoglomus constrictum	10
122	Estrada, B., Aroca, R., Azcón-Aguilar, C., Barea, J. M., & Ruiz-Lozano, J. M. (2013). Importance of native arbuscular mycorrhizal inoculation in the halophyte asteriscus maritimus, for successful establishment and growth under saline conditions. Plant & Soil, 370(1-2):175-185.	Plant and Soil	2013	13.5 dS/m	Asteriscus maritimus	Asteraceae	Halophytes	Septoglomus constrictum	10
123	Estrada, B., Aroca, R., Azcón-Aguilar, C., Barea, J. M., & Ruiz-Lozano, J. M. (2013). Importance of native arbuscular mycorrhizal inoculation in the halophyte asteriscus maritimus, for successful establishment and growth under saline conditions. Plant & Soil, 370(1-2):175-185.	Plant and Soil	2013	8.9 dS/m	Asteriscus maritimus	Asteraceae	Halophytes	Claroideoglomus etunicatum	10
124	Estrada, B., Aroca, R., Azcón-Aguilar, C., Barea, J. M., & Ruiz-Lozano, J. M. (2013). Importance of native arbuscular mycorrhizal inoculation in the halophyte asteriscus maritimus, for successful establishment and growth under saline conditions. Plant & Soil, 370(1-2):175-185.	Plant and Soil	2013	13.5 dS/m	Asteriscus maritimus	Asteraceae	Halophytes	Claroideoglomus etunicatum	10
125	Estrada, Beatriz, Aroca, Ricardo, Barea, M., & Jose, et al. (2013). Native arbuscular mycorrhizal fungi isolated from a saline habitat improved maize antioxidant systems and plant tolerance to salinity. Plant Science, 201(1): 42-51.	Plant Science	2013	66 mM	Zea mays L.	Poaceae	Glycophytes	Rhizophagus intraradices	10
126	Estrada, Beatriz, Aroca, Ricardo, Barea, M., & Jose, et al. (2013). Native arbuscular mycorrhizal fungi isolated from a saline habitat improved maize antioxidant systems and plant tolerance to salinity. Plant Science, 201(1): 42-51.	Plant Science	2013	100 mM	Zea mays L.	Poaceae	Glycophytes	Rhizophagus intraradices	10
127	Estrada, Beatriz, Aroca, Ricardo, Barea, M., & Jose, et al. (2013). Native arbuscular mycorrhizal fungi isolated from a saline habitat improved maize antioxidant systems and plant tolerance to salinity. Plant Science, 201(1): 42-51.	Plant Science	2013	66 mM	Zea mays L.	Poaceae	Glycophytes	Rhizophagus intraradices	10
128	Estrada, Beatriz, Aroca, Ricardo, Barea, M., & Jose, et al. (2013). Native arbuscular mycorrhizal fungi isolated from a saline habitat improved maize antioxidant systems and plant tolerance to salinity. Plant Science, 201(1): 42-51.	Plant Science	2013	100 mM	Zea mays L.	Poaceae	Glycophytes	Rhizophagus intraradices	10
129	Estrada, Beatriz, Aroca, Ricardo, Barea, M., & Jose, et al. (2013). Native arbuscular mycorrhizal fungi isolated from a saline habitat improved maize antioxidant systems and plant tolerance to salinity. Plant Science, 201(1): 42-51.	Plant Science	2013	66 mM	Zea mays L.	Poaceae	Glycophytes	Septoglomus constrictum	10
130	Estrada, Beatriz, Aroca, Ricardo, Barea, M., & Jose, et al. (2013). Native arbuscular mycorrhizal fungi isolated from a saline habitat improved maize antioxidant systems and plant tolerance to salinity. Plant Science, 201(1): 42-51.	Plant Science	2013	100 mM	Zea mays L.	Poaceae	Glycophytes	Septoglomus constrictum	10
131	Estrada, Beatriz, Aroca, Ricardo, Barea, M., & Jose, et al. (2013). Native arbuscular mycorrhizal fungi isolated from a saline habitat improved maize antioxidant systems and plant tolerance to salinity. Plant Science, 201(1): 42-51.	Plant Science	2013	66 mM	Zea mays L.	Poaceae	Glycophytes	Claroideoglomus etunicatum	10
132	Estrada, Beatriz, Aroca, Ricardo, Barea, M., & Jose, et al. (2013). Native arbuscular mycorrhizal fungi isolated from a saline habitat improved maize antioxidant systems and plant tolerance to salinity. Plant Science, 201(1): 42-51.	Plant Science	2013	100 mM	Zea mays L.	Poaceae	Glycophytes	Claroideoglomus etunicatum	10
133	Estrada B, Aroca R, Maathuis F J, et al.(2013). Arbuscular mycorrhizal fungi native from a Mediterranean saline area enhance maize tolerance to salinity through improved ion homeostasis. Plant Cell & Environment, 36(10):1771–1783.	Plant Cell & Environment	2013	66mM	Zea mays L.	Poaceae	Glycophytes	Rhizophagus intraradices	10
134	Estrada B, Aroca R, Maathuis F J, et al.(2013). Arbuscular mycorrhizal fungi native from a Mediterranean saline area enhance maize tolerance to salinity through improved ion homeostasis. Plant Cell & Environment, 36(10):1771–1783.	Plant Cell & Environment	2013	100mM	Zea mays L.	Poaceae	Glycophytes	Rhizophagus intraradices	10
135	Estrada B, Aroca R, Maathuis F J, et al.(2013). Arbuscular mycorrhizal fungi native from a Mediterranean saline area enhance maize tolerance to salinity through improved ion homeostasis. Plant Cell & Environment, 36(10):1771–1783.	Plant Cell & Environment	2013	66mM	Zea mays L.	Poaceae	Glycophytes	Rhizophagus intraradices	10
136	Estrada B, Aroca R, Maathuis F J, et al.(2013). Arbuscular mycorrhizal fungi native from a Mediterranean saline area enhance maize tolerance to salinity through improved ion homeostasis. Plant Cell & Environment, 36(10):1771–1783.	Plant Cell & Environment	2013	100mM	Zea mays L.	Poaceae	Glycophytes	Rhizophagus intraradices	10
137	Estrada B, Aroca R, Maathuis F J, et al.(2013). Arbuscular mycorrhizal fungi native from a Mediterranean saline area enhance maize tolerance to salinity through improved ion homeostasis. Plant Cell & Environment, 36(10):1771–1783.	Plant Cell & Environment	2013	66mM	Zea mays L.	Poaceae	Glycophytes	Septoglomus constrictum	10
138	Estrada B, Aroca R, Maathuis F J, et al.(2013). Arbuscular mycorrhizal fungi native from a Mediterranean saline area enhance maize tolerance to salinity through improved ion homeostasis. Plant Cell & Environment, 36(10):1771–1783.	Plant Cell & Environment	2013	100mM	Zea mays L.	Poaceae	Glycophytes	Septoglomus constrictum	10
139	Estrada B, Aroca R, Maathuis F J, et al.(2013). Arbuscular mycorrhizal fungi native from a Mediterranean saline area enhance maize tolerance to salinity through improved ion homeostasis. Plant Cell & Environment, 36(10):1771–1783.	Plant Cell & Environment	2013	66mM	Zea mays L.	Poaceae	Glycophytes	Claroideoglomus etunicatum	10
140	Estrada B, Aroca R, Maathuis F J, et al.(2013). Arbuscular mycorrhizal fungi native from a Mediterranean saline area enhance maize tolerance to salinity through improved ion homeostasis. Plant Cell & Environment, 36(10):1771–1783.	Plant Cell & Environment	2013	100mM	Zea mays L.	Poaceae	Glycophytes	Claroideoglomus etunicatum	10
141	Evelin, H., Giri, B., & Kapoor, R. (2012). Contribution of glomus intraradices inoculation to nutrient acquisition and mitigation of ionic imbalance in nacl-stressed trigonella foenum-graecum. Mycorrhiza,22(3): 203-217.	Mycorrhiza	2012	50 mM	TrigSinglella foenum-graecum L.	Fabaceae	Glycophytes	Rhizophagus intraradices	3
142	Evelin, H., Giri, B., & Kapoor, R. (2012). Contribution of glomus intraradices inoculation to nutrient acquisition and mitigation of ionic imbalance in nacl-stressed trigonella foenum-graecum. Mycorrhiza,22(3): 203-217.	Mycorrhiza	2012	100 mM	TrigSinglella foenum-graecum L.	Fabaceae	Glycophytes	Rhizophagus intraradices	3
143	Evelin, H., Giri, B., & Kapoor, R. (2012). Contribution of glomus intraradices inoculation to nutrient acquisition and mitigation of ionic imbalance in nacl-stressed trigonella foenum-graecum. Mycorrhiza,22(3): 203-217.	Mycorrhiza	2012	200 mM	TrigSinglella foenum-graecum L.	Fabaceae	Glycophytes	Rhizophagus intraradices	3
144	Evelin H, Giri B, Kapoor R.(2013). Ultrastructural evidence for AMF mediated salt stress mitigation in Trigonella foenum-graecum. Mycorrhiza, 23(1):71-87.	Mycorrhiza	2013	50 mM	TrigSinglella foenum-graecum L.	Fabaceae	Glycophytes	Rhizophagus intraradices	3
145	Evelin H, Giri B, Kapoor R.(2013). Ultrastructural evidence for AMF mediated salt stress mitigation in Trigonella foenum-graecum. Mycorrhiza, 23(1):71-87.	Mycorrhiza	2013	100 mM	TrigSinglella foenum-graecum L.	Fabaceae	Glycophytes	Rhizophagus intraradices	3
146	Evelin H, Giri B, Kapoor R.(2013). Ultrastructural evidence for AMF mediated salt stress mitigation in Trigonella foenum-graecum. Mycorrhiza, 23(1):71-87.	Mycorrhiza	2013	200 mM	TrigSinglella foenum-graecum L.	Fabaceae	Glycophytes	Rhizophagus intraradices	3
147	Evelin H, Kapoor R.(2014). Arbuscular mycorrhizal symbiosis modulates antioxidant response in salt-stressed Trigonella foenum-graecum plants. Mycorrhiza, 24(3): 197-209	Mycorrhiza	2014	50 mM	TrigSinglella foenum-graecum L.	Fabaceae	Glycophytes	Rhizophagus intraradices	3
148	Evelin H, Kapoor R.(2014). Arbuscular mycorrhizal symbiosis modulates antioxidant response in salt-stressed Trigonella foenum-graecum plants. Mycorrhiza, 24(3): 197-209	Mycorrhiza	2014	100 mM	TrigSinglella foenum-graecum L.	Fabaceae	Glycophytes	Rhizophagus intraradices	3
149	Evelin H, Kapoor R.(2014). Arbuscular mycorrhizal symbiosis modulates antioxidant response in salt-stressed Trigonella foenum-graecum plants. Mycorrhiza, 24(3): 197-209	Mycorrhiza	2014	200 mM	TrigSinglella foenum-graecum L.	Fabaceae	Glycophytes	Rhizophagus intraradices	3
150	Feng G, Zhang F, Li X, et al.(2002). Improved tolerance of maize plants to salt stress by arbuscular mycorrhiza is related to higher accumulation of soluble sugars in roots. Mycorrhiza, 12(4): 185-192.	Mycorrhiza	2002	100mM	Zea mays L.	Poaceae	Glycophytes	Funneliformis mosseae	3
151	Feng G, Zhang F, Li X, et al.(2002). Improved tolerance of maize plants to salt stress by arbuscular mycorrhiza is related to higher accumulation of soluble sugars in roots. Mycorrhiza, 12(4): 185-192.	Mycorrhiza	2002	100mM	Zea mays L.	Poaceae	Glycophytes	Funneliformis mosseae	3
152	Garg N, Bhandari P. (2016). Silicon nutrition and mycorrhizal inoculations improve growth, nutrient status, K + /Na +, ratio and yield of Cicer arietinum L. genotypes under salinity stress. Plant Growth Regulation, 78(3): 371-388.	Plant Growth Regulation	2016	6.2 dS/m	Cicer arietinum	Fabaceae	Glycophytes	Funneliformis mosseae	6
153	Garg N, Bhandari P. (2016). Silicon nutrition and mycorrhizal inoculations improve growth, nutrient status, K + /Na +, ratio and yield of Cicer arietinum L. genotypes under salinity stress. Plant Growth Regulation, 78(3): 371-388.	Plant Growth Regulation	2016	8.3 dS/m	Cicer arietinum	Fabaceae	Glycophytes	Funneliformis mosseae	6
154	Garg N, Bhandari P. (2016). Silicon nutrition and mycorrhizal inoculations improve growth, nutrient status, K + /Na +, ratio and yield of Cicer arietinum L. genotypes under salinity stress. Plant Growth Regulation, 78(3): 371-388.	Plant Growth Regulation	2016	10.1 dS/m	Cicer arietinum	Fabaceae	Glycophytes	Funneliformis mosseae	6
155	Garg N, Bhandari P. (2016). Silicon nutrition and mycorrhizal inoculations improve growth, nutrient status, K + /Na +, ratio and yield of Cicer arietinum L. genotypes under salinity stress. Plant Growth Regulation, 78(3): 371-388.	Plant Growth Regulation	2016	6.2 dS/m	Cicer arietinum	Fabaceae	Glycophytes	Funneliformis mosseae	6
156	Garg N, Bhandari P. (2016). Silicon nutrition and mycorrhizal inoculations improve growth, nutrient status, K + /Na +, ratio and yield of Cicer arietinum L. genotypes under salinity stress. Plant Growth Regulation, 78(3): 371-388.	Plant Growth Regulation	2016	8.3 dS/m	Cicer arietinum	Fabaceae	Glycophytes	Funneliformis mosseae	6
157	Garg N, Bhandari P. (2016). Silicon nutrition and mycorrhizal inoculations improve growth, nutrient status, K + /Na +, ratio and yield of Cicer arietinum L. genotypes under salinity stress. Plant Growth Regulation, 78(3): 371-388.	Plant Growth Regulation	2016	10.1 dS/m	Cicer arietinum	Fabaceae	Glycophytes	Funneliformis mosseae	6
158	Garg, N., & Manchanda, G. (2009). Role of arbuscular mycorrhizae in the alleviation of ionic, osmotic and oxidative stresses induced by salinity in cajanus cajan (l.) millsp. (pigeonpea). Journal of Agronomy & Crop Science, 195(2): 110–123.	Journal of Agronomy & Crop Science	2009	4dS/m	Cajanus cajan (L.) Millsp.	Fabaceae	Glycophytes	Funneliformis mosseae	6
159	Garg, N., & Manchanda, G. (2009). Role of arbuscular mycorrhizae in the alleviation of ionic, osmotic and oxidative stresses induced by salinity in cajanus cajan (l.) millsp. (pigeonpea). Journal of Agronomy & Crop Science, 195(2): 110–123.	Journal of Agronomy & Crop Science	2009	6dS/m	Cajanus cajan (L.) Millsp.	Fabaceae	Glycophytes	Funneliformis mosseae	6
160	Garg, N., & Manchanda, G. (2009). Role of arbuscular mycorrhizae in the alleviation of ionic, osmotic and oxidative stresses induced by salinity in cajanus cajan (l.) millsp. (pigeonpea). Journal of Agronomy & Crop Science, 195(2): 110–123.	Journal of Agronomy & Crop Science	2009	8dS/m	Cajanus cajan (L.) Millsp.	Fabaceae	Glycophytes	Funneliformis mosseae	6
161	Garg N, Pandey R. (2016). High effectiveness of exotic arbuscular mycorrhizal fungi is reflected in improved rhizobial symbiosis and trehalose turnover in Cajanus cajan, genotypes grown under salinity stress. Fungal Ecology, 21:57-67	Fungal Ecology	2016	60mM	Cajanus cajan (L.) Millsp.	Fabaceae	Glycophytes	Glomus sp.+Acaulospora sp.+Gigaspora sp.	3
162	Garg N, Pandey R. (2016). High effectiveness of exotic arbuscular mycorrhizal fungi is reflected in improved rhizobial symbiosis and trehalose turnover in Cajanus cajan, genotypes grown under salinity stress. Fungal Ecology, 21:57-67	Fungal Ecology	2016	60mM	Cajanus cajan (L.) Millsp.	Fabaceae	Glycophytes	Funneliformis mosseae	3
163	Garg N, Pandey R. (2016). High effectiveness of exotic arbuscular mycorrhizal fungi is reflected in improved rhizobial symbiosis and trehalose turnover in Cajanus cajan, genotypes grown under salinity stress. Fungal Ecology, 21:57-67	Fungal Ecology	2016	60mM	Cajanus cajan (L.) Millsp.	Fabaceae	Glycophytes	Rhizophagus irregularis	3
164	Garg N, Pandey R. (2016). High effectiveness of exotic arbuscular mycorrhizal fungi is reflected in improved rhizobial symbiosis and trehalose turnover in Cajanus cajan, genotypes grown under salinity stress. Fungal Ecology, 21:57-67	Fungal Ecology	2016	60mM	Cajanus cajan (L.) Millsp.	Fabaceae	Glycophytes	Funneliformis mosseae+Rhizophagus irregularis	3
165	Garg N, Pandey R. (2016). High effectiveness of exotic arbuscular mycorrhizal fungi is reflected in improved rhizobial symbiosis and trehalose turnover in Cajanus cajan, genotypes grown under salinity stress. Fungal Ecology, 21:57-67	Fungal Ecology	2016	100mM	Cajanus cajan (L.) Millsp.	Fabaceae	Glycophytes	Glomus sp.+Acaulospora sp.+Gigaspora sp.	3
166	Garg N, Pandey R. (2016). High effectiveness of exotic arbuscular mycorrhizal fungi is reflected in improved rhizobial symbiosis and trehalose turnover in Cajanus cajan, genotypes grown under salinity stress. Fungal Ecology, 21:57-67	Fungal Ecology	2016	100mM	Cajanus cajan (L.) Millsp.	Fabaceae	Glycophytes	Funneliformis mosseae	3
167	Garg N, Pandey R. (2016). High effectiveness of exotic arbuscular mycorrhizal fungi is reflected in improved rhizobial symbiosis and trehalose turnover in Cajanus cajan, genotypes grown under salinity stress. Fungal Ecology, 21:57-67	Fungal Ecology	2016	100mM	Cajanus cajan (L.) Millsp.	Fabaceae	Glycophytes	Rhizophagus irregularis	3
168	Garg N, Pandey R. (2016). High effectiveness of exotic arbuscular mycorrhizal fungi is reflected in improved rhizobial symbiosis and trehalose turnover in Cajanus cajan, genotypes grown under salinity stress. Fungal Ecology, 21:57-67	Fungal Ecology	2016	100mM	Cajanus cajan (L.) Millsp.	Fabaceae	Glycophytes	Funneliformis mosseae+Rhizophagus irregularis	3
169	Garg N, Pandey R. (2016). High effectiveness of exotic arbuscular mycorrhizal fungi is reflected in improved rhizobial symbiosis and trehalose turnover in Cajanus cajan, genotypes grown under salinity stress. Fungal Ecology, 21:57-67	Fungal Ecology	2016	60mM	Cajanus cajan (L.) Millsp.	Fabaceae	Glycophytes	Glomus sp.+Acaulospora sp.+Gigaspora sp.	3
170	Garg N, Pandey R. (2016). High effectiveness of exotic arbuscular mycorrhizal fungi is reflected in improved rhizobial symbiosis and trehalose turnover in Cajanus cajan, genotypes grown under salinity stress. Fungal Ecology, 21:57-67	Fungal Ecology	2016	60mM	Cajanus cajan (L.) Millsp.	Fabaceae	Glycophytes	Funneliformis mosseae	3
171	Garg N, Pandey R. (2016). High effectiveness of exotic arbuscular mycorrhizal fungi is reflected in improved rhizobial symbiosis and trehalose turnover in Cajanus cajan, genotypes grown under salinity stress. Fungal Ecology, 21:57-67	Fungal Ecology	2016	60mM	Cajanus cajan (L.) Millsp.	Fabaceae	Glycophytes	Rhizophagus irregularis	3
172	Garg N, Pandey R. (2016). High effectiveness of exotic arbuscular mycorrhizal fungi is reflected in improved rhizobial symbiosis and trehalose turnover in Cajanus cajan, genotypes grown under salinity stress. Fungal Ecology, 21:57-67	Fungal Ecology	2016	60mM	Cajanus cajan (L.) Millsp.	Fabaceae	Glycophytes	Funneliformis mosseae+Rhizophagus irregularis	3
173	Garg N, Pandey R. (2016). High effectiveness of exotic arbuscular mycorrhizal fungi is reflected in improved rhizobial symbiosis and trehalose turnover in Cajanus cajan, genotypes grown under salinity stress. Fungal Ecology, 21:57-67	Fungal Ecology	2016	100mM	Cajanus cajan (L.) Millsp.	Fabaceae	Glycophytes	Glomus sp.+Acaulospora sp.+Gigaspora sp.	3
174	Garg N, Pandey R. (2016). High effectiveness of exotic arbuscular mycorrhizal fungi is reflected in improved rhizobial symbiosis and trehalose turnover in Cajanus cajan, genotypes grown under salinity stress. Fungal Ecology, 21:57-67	Fungal Ecology	2016	100mM	Cajanus cajan (L.) Millsp.	Fabaceae	Glycophytes	Funneliformis mosseae	3
175	Garg N, Pandey R. (2016). High effectiveness of exotic arbuscular mycorrhizal fungi is reflected in improved rhizobial symbiosis and trehalose turnover in Cajanus cajan, genotypes grown under salinity stress. Fungal Ecology, 21:57-67	Fungal Ecology	2016	100mM	Cajanus cajan (L.) Millsp.	Fabaceae	Glycophytes	Rhizophagus irregularis	3
176	Garg N, Pandey R. (2016). High effectiveness of exotic arbuscular mycorrhizal fungi is reflected in improved rhizobial symbiosis and trehalose turnover in Cajanus cajan, genotypes grown under salinity stress. Fungal Ecology, 21:57-67	Fungal Ecology	2016	100mM	Cajanus cajan (L.) Millsp.	Fabaceae	Glycophytes	Funneliformis mosseae+Rhizophagus irregularis	3
177	Garmendia I, Mangas V J.(2014). Comparative Study of Substrate-Based and Commercial Formulations of Arbuscular Mycorrhizal Fungi in Romaine Lettuce Subjected to Salt Stress. Journal of Plant Nutrition, 37(11):1717-1731.	Journal of Plant Nutrition	2014	100mM	Lactuca sativa L.	Asteraceae	Glycophytes	Rhizophagus intraradices+Funneliformis mosseae	4
178	Garmendia I, Mangas V J.(2014). Comparative Study of Substrate-Based and Commercial Formulations of Arbuscular Mycorrhizal Fungi in Romaine Lettuce Subjected to Salt Stress. Journal of Plant Nutrition, 37(11):1717-1731.	Journal of Plant Nutrition	2014	100mM	Lactuca sativa L.	Asteraceae	Glycophytes	Rhizophagus intraradices	4
179	Garmendia I, Mangas V J.(2014). Comparative Study of Substrate-Based and Commercial Formulations of Arbuscular Mycorrhizal Fungi in Romaine Lettuce Subjected to Salt Stress. Journal of Plant Nutrition, 37(11):1717-1731.	Journal of Plant Nutrition	2014	100mM	Lactuca sativa L.	Asteraceae	Glycophytes	Rhizophagus intraradices	4
180	Garmendia I, Mangas V J.(2014). Comparative Study of Substrate-Based and Commercial Formulations of Arbuscular Mycorrhizal Fungi in Romaine Lettuce Subjected to Salt Stress. Journal of Plant Nutrition, 37(11):1717-1731.	Journal of Plant Nutrition	2014	100mM	Lactuca sativa L.	Asteraceae	Glycophytes	Funneliformis mosseae	4
181	Ghazanfar, B., Cheng, Z., Cuinan, W. U., Liu, H., Hezi, L. I., & Rehman, R. N. U., et al. (2016). Glomus etunicatum root inoculation and foliar application of acetyl salicylic acid induced nacl tolerance by regulation of nac1 & lenhxl gene expression and improved photosynthetic performance in tomato seedlings. Pak. J. Bot., 48(3): 1209-1217.	Pakistan Journal of Botany	2016	150mM	Lycopersicon esculentum L.	Solanaceae	Glycophytes	Claroideoglomus etunicatum	10
182	Ghazi N. Al-Karaki, & R. Hammad. (2001). Mycorrhizal influence on fruit yield and mineral content of tomato grown under salt stress. Journal of Plant Nutrition, 24(8), 1311-1323.	Journal of Plant Nutrition	2001	4.9 dS/m	Lycopersicon esculentum L.	Solanaceae	Glycophytes	Funneliformis mosseae	4
183	Ghazi N. Al-Karaki, & R. Hammad. (2001). Mycorrhizal influence on fruit yield and mineral content of tomato grown under salt stress. Journal of Plant Nutrition, 24(8), 1311-1323.	Journal of Plant Nutrition	2001	4.9 dS/m	Lycopersicon esculentum L.	Solanaceae	Glycophytes	Funneliformis mosseae	4
184	Giri B, Kapoor R, Mukerji K G.(2007). Improved tolerance of Acacia nilotica to salt stress by Arbuscular mycorrhiza, Glomus fasciculatum may be partly related to elevated K/Na ratios in root and shoot tissues. Microbial Ecology, 54(4): 753-760.	Microbial Ecology	2007	4 dS/m	Acacia nilotica	Fabaceae	Glycophytes	Glomus fasciculatum	10
185	Giri B, Kapoor R, Mukerji K G.(2007). Improved tolerance of Acacia nilotica to salt stress by Arbuscular mycorrhiza, Glomus fasciculatum may be partly related to elevated K/Na ratios in root and shoot tissues. Microbial Ecology, 54(4): 753-760.	Microbial Ecology	2007	6.5 dS/m	Acacia nilotica	Fabaceae	Glycophytes	Glomus fasciculatum	10
186	Giri B, Kapoor R, Mukerji K G.(2007). Improved tolerance of Acacia nilotica to salt stress by Arbuscular mycorrhiza, Glomus fasciculatum may be partly related to elevated K/Na ratios in root and shoot tissues. Microbial Ecology, 54(4): 753-760.	Microbial Ecology	2007	9.5 dS/m	Acacia nilotica	Fabaceae	Glycophytes	Glomus fasciculatum	10
187	Giri B, Kapoor R, Mukerji K G.(2003). Influence of arbuscular mycorrhizal fungi and salinity on growth, biomass, and mineral nutrition of Acacia auriculiformis. Biology and Fertility of Soils, 38(3): 170-175	Biol Fertil Soils	2003	3 dS/m	Acacia auriculaeformis	Fabaceae	Glycophytes	Glomus fasciculatum	5
188	Giri B, Kapoor R, Mukerji K G.(2003). Influence of arbuscular mycorrhizal fungi and salinity on growth, biomass, and mineral nutrition of Acacia auriculiformis. Biology and Fertility of Soils, 38(3): 170-175	Biol Fertil Soils	2003	3 dS/m	Acacia auriculaeformis	Fabaceae	Glycophytes	Glomus macrocarpum	5
189	Giri B, Kapoor R, Mukerji K G.(2003). Influence of arbuscular mycorrhizal fungi and salinity on growth, biomass, and mineral nutrition of Acacia auriculiformis. Biology and Fertility of Soils, 38(3): 170-175	Biol Fertil Soils	2003	3 dS/m	Acacia auriculaeformis	Fabaceae	Glycophytes	Glomus fasciculatum+Glomus macrocarpum	5
190	Giri B, Kapoor R, Mukerji K G.(2003). Influence of arbuscular mycorrhizal fungi and salinity on growth, biomass, and mineral nutrition of Acacia auriculiformis. Biology and Fertility of Soils, 38(3): 170-175	Biol Fertil Soils	2003	5 dS/m	Acacia auriculaeformis	Fabaceae	Glycophytes	Glomus fasciculatum	5
191	Giri B, Kapoor R, Mukerji K G.(2003). Influence of arbuscular mycorrhizal fungi and salinity on growth, biomass, and mineral nutrition of Acacia auriculiformis. Biology and Fertility of Soils, 38(3): 170-175	Biol Fertil Soils	2003	5 dS/m	Acacia auriculaeformis	Fabaceae	Glycophytes	Glomus macrocarpum	5
192	Giri B, Kapoor R, Mukerji K G.(2003). Influence of arbuscular mycorrhizal fungi and salinity on growth, biomass, and mineral nutrition of Acacia auriculiformis. Biology and Fertility of Soils, 38(3): 170-175	Biol Fertil Soils	2003	5 dS/m	Acacia auriculaeformis	Fabaceae	Glycophytes	Glomus fasciculatum+Glomus macrocarpum	5
193	Giri B, Kapoor R, Mukerji K G.(2003). Influence of arbuscular mycorrhizal fungi and salinity on growth, biomass, and mineral nutrition of Acacia auriculiformis. Biology and Fertility of Soils, 38(3): 170-175	Biol Fertil Soils	2003	10 dS/m	Acacia auriculaeformis	Fabaceae	Glycophytes	Glomus fasciculatum	5
194	Giri B, Kapoor R, Mukerji K G.(2003). Influence of arbuscular mycorrhizal fungi and salinity on growth, biomass, and mineral nutrition of Acacia auriculiformis. Biology and Fertility of Soils, 38(3): 170-175	Biol Fertil Soils	2003	10 dS/m	Acacia auriculaeformis	Fabaceae	Glycophytes	Glomus macrocarpum	5
195	Giri B, Kapoor R, Mukerji K G.(2003). Influence of arbuscular mycorrhizal fungi and salinity on growth, biomass, and mineral nutrition of Acacia auriculiformis. Biology and Fertility of Soils, 38(3): 170-175	Biol Fertil Soils	2003	10 dS/m	Acacia auriculaeformis	Fabaceae	Glycophytes	Glomus fasciculatum+Glomus macrocarpum	5
196	Giri B, Mukerji K.(2004). Mycorrhizal inoculant alleviates salt stress in Sesbania aegyptiaca and Sesbania grandiflora under field conditions evidence for reduced sodium and improved magnesium uptake. Mycorrhiza,14(5): 307-312.	Mycorrhiza	2004	15.8 dS/m	Sesbania aegyptiaca	Fabaceae	Glycophytes	Glomus macrocarpum	5
197	Giri B, Mukerji K.(2004). Mycorrhizal inoculant alleviates salt stress in Sesbania aegyptiaca and Sesbania grandiflora under field conditions evidence for reduced sodium and improved magnesium uptake. Mycorrhiza,14(5): 307-312.	Mycorrhiza	2004	15.8 dS/m	sesbania grandiflora	Fabaceae	Glycophytes	Glomus macrocarpum	5
198	Hartmond U, Schaesberg N V, Graham J H, et al. (1987). Salinity and flooding stress effects on mycorrhizal and non-mycorrhizal citrus rootstock seedlings. Plant & Soil, 104(1): 37-43.	Plant and Soil	1987	150 mM	Carrizo citrange	Rutaceae	Glycophytes	Rhizophagus intraradices	5
199	Hartmond U, Schaesberg N V, Graham J H, et al. (1987). Salinity and flooding stress effects on mycorrhizal and non-mycorrhizal citrus rootstock seedlings. Plant & Soil, 104(1): 37-43.	Plant and Soil	1987	150 mM	Pineapple sweet orange	Rutaceae	Glycophytes	Rhizophagus intraradices	5
200	Hartmond U, Schaesberg N V, Graham J H, et al. (1987). Salinity and flooding stress effects on mycorrhizal and non-mycorrhizal citrus rootstock seedlings. Plant & Soil, 104(1): 37-43.	Plant and Soil	1987	150 mM	sour orange	Rutaceae	Glycophytes	Rhizophagus intraradices	5
201	Hashem A, Abd_Allah E F, Alqarawi A A, et al.(2016). Comparing symbiotic performance and physiological responses of two soybean cultivars to arbuscular mycorrhizal fungi under salt stress[J]. Saudi Journal of Biological Sciences.	Saudi Journal of Biological Sciences	2016	200 mM	Glycine max (L.) Merr.	Fabaceae	Glycophytes	Funneliformis mosseae+Rhizophagus intraradices+Claroideoglomus etunicatum	5
202	Hashem A, Abd_Allah E F, Alqarawi A A, et al.(2016). Comparing symbiotic performance and physiological responses of two soybean cultivars to arbuscular mycorrhizal fungi under salt stress[J]. Saudi Journal of Biological Sciences.	Saudi Journal of Biological Sciences	2016	200 mM	Glycine max (L.) Merr.	Fabaceae	Glycophytes	Funneliformis mosseae+Rhizophagus intraradices+Claroideoglomus etunicatum	5
203	Hashem A, Abdallah E F, Alqarawi A A, et al. Arbuscular mycorrhizal fungi enhances salinity tolerance of Panicum turgidum Forssk by altering photosynthetic and antioxidant pathways[J]. Journal of Plant Interactions, 2015, 10(1), 230-242.	Journal of Plant Interactions	2015	250mM	Panicum turgidum Forssk	Poaceae	Halophytes	Funneliformis mosseae+Rhizophagus intraradices+Claroideoglomus etunicatum	3
204	Hashem A, Elsayed Fathi Abd Allah, Alqarawi A A, et al.(2016). Arbuscular mycorrhizal fungi alleviate salt stress in lupine (Lupinus termis Forsik) through modulation of antioxidant defense systems and physiological traits. Legume Research, 39(2):198-207.	Legume Research	2016	250 mM	Lupinus termis Forsik	Fabaceae	Glycophytes	Funneliformis mosseae+Rhizophagus intraradices+Claroideoglomus etunicatum	3
205	Hashem, A., Alqarawi, A. A., Radhakrishnan, R., Al-Arjani, A. B. F., Aldehaish, H. A., & Egamberdieva, D., et al. (2018). Arbuscular mycorrhizal fungi regulate the oxidative system, hormones and ionic equilibrium to trigger salt stress tolerance in cucumis sativus, l. Saudi Journal of Biological Sciences.	Saudi Journal of Biological Sciences	2018	200 mM	Cucumis sativus L.	Cucurbitaceae	Glycophytes	Claroideoglomus etunicatum+Funneliformis mosseae+Rhizophagus intraradices	5
206	He, Z., He, C., Zhang, Z., Zou, Z., & Wang, H. (2007). Changes of antioxidative enzymes and cell membrane osmosis in tomato colonized by arbuscular mycorrhizae under nacl stress. Colloids & Surfaces B Biointerfaces, 59(2): 128-133.	Colloids & Surfaces B Biointerfaces	2007	50 mM	Lycopersicon esculentum L.	Solanaceae	Glycophytes	Funneliformis mosseae	6
207	He, Z., He, C., Zhang, Z., Zou, Z., & Wang, H. (2007). Changes of antioxidative enzymes and cell membrane osmosis in tomato colonized by arbuscular mycorrhizae under nacl stress. Colloids & Surfaces B Biointerfaces, 59(2): 128-133.	Colloids & Surfaces B Biointerfaces	2007	100 mM	Lycopersicon esculentum L.	Solanaceae	Glycophytes	Funneliformis mosseae	6
208	He Z, Huang Z. (2013). Expression analysis of LeNHX1 gene in mycorrhizal tomato under salt stress[J]. Journal of Microbiology, 51(1):100-104.	Journal of Microbiology	2013	50 mM	Lycopersicon esculentum L.	Solanaceae	Glycophytes	Funneliformis mosseae	6
209	He Z, Huang Z. (2013). Expression analysis of LeNHX1 gene in mycorrhizal tomato under salt stress[J]. Journal of Microbiology, 51(1):100-104.	Journal of Microbiology	2013	100 mM	Lycopersicon esculentum L.	Solanaceae	Glycophytes	Funneliformis mosseae	6
210	Hegazi, A. M., El-Shraiy, A. M., & Ghoname, A. A. (2017). Erratum to: mitigation of salt stress negative effects on sweet pepper using arbuscular mycorrhizal fungi (amf), bacillus megaterium, and brassinosteroids (brs). Gesunde Pflanzen, 69(2), 111-111.	Gesunde Pflanzen	2017	25 mM	Capsicum annuum L.	Solanaceae	Glycophytes	Glomus irradicans	4
211	Hegazi, A. M., El-Shraiy, A. M., & Ghoname, A. A. (2017). Erratum to: mitigation of salt stress negative effects on sweet pepper using arbuscular mycorrhizal fungi (amf), bacillus megaterium, and brassinosteroids (brs). Gesunde Pflanzen, 69(2), 111-111.	Gesunde Pflanzen	2017	50 mM	Capsicum annuum L.	Solanaceae	Glycophytes	Glomus irradicans	4
212	Huang Zhi, He Chao-xing, He Zhong-qun, et al. (2010). The effects of arbuscular mycorrhizal fungi on reactive oxyradical scavenging system of tomato under salt tolerance. Journal of Integrative Agriculture, 09(8):1150-1159.	Journal of Integrative Agriculture	2010	4.2 dS/m	Lycopersicon esculentum L.	Solanaceae	Glycophytes	Funneliformis mosseae	6
213	Huang Zhi, He Chao-xing, He Zhong-qun, et al. (2010). The effects of arbuscular mycorrhizal fungi on reactive oxyradical scavenging system of tomato under salt tolerance. Journal of Integrative Agriculture, 09(8):1150-1159.	Journal of Integrative Agriculture	2010	7.1 dS/m	Lycopersicon esculentum L.	Solanaceae	Glycophytes	Funneliformis mosseae	6
214	Jahromi F, Aroca R, Porcel R, et al.(2008). Influence of Salinity on the In Vitro Development of Glomus intraradices and on the In Vivo Physiological and Molecular Responses of Mycorrhizal Lettuce Plants. Microbial Ecology, 55(1):45-54.	Microbial Ecology	2008	50mM	Lactuca sativa L.	Asteraceae	Glycophytes	Rhizophagus intraradices	8
215	Jahromi F, Aroca R, Porcel R, et al.(2008). Influence of Salinity on the In Vitro Development of Glomus intraradices and on the In Vivo Physiological and Molecular Responses of Mycorrhizal Lettuce Plants. Microbial Ecology, 55(1):45-54.	Microbial Ecology	2008	100mM	Lactuca sativa L.	Asteraceae	Glycophytes	Rhizophagus intraradices	8
216	Kadian N, Yadav K, Badda N, et al.(2013). AM fungi ameliorates growth, yield and nutrient uptake in Cicer arietinum, L. Under salt stress. Russian Agricultural Sciences, 39(4):321-329.	Russian Agricultural Sciences	2013	4 dS/m	Cicer arietinum	Fabaceae	Glycophytes	Funneliformis mosseae	5
217	Kadian N, Yadav K, Badda N, et al.(2013). AM fungi ameliorates growth, yield and nutrient uptake in Cicer arietinum, L. Under salt stress. Russian Agricultural Sciences, 39(4):321-329.	Russian Agricultural Sciences	2013	4 dS/m	Cicer arietinum	Fabaceae	Glycophytes	Acaulospora laevis	5
218	Kadian N, Yadav K, Badda N, et al.(2013). AM fungi ameliorates growth, yield and nutrient uptake in Cicer arietinum, L. Under salt stress. Russian Agricultural Sciences, 39(4):321-329.	Russian Agricultural Sciences	2013	4 dS/m	Cicer arietinum	Fabaceae	Glycophytes	Funneliformis mosseae+Acaulospora laevis	5
219	Kadian N, Yadav K, Badda N, et al.(2013). AM fungi ameliorates growth, yield and nutrient uptake in Cicer arietinum, L. Under salt stress. Russian Agricultural Sciences, 39(4):321-329.	Russian Agricultural Sciences	2013	8 dS/m	Cicer arietinum	Fabaceae	Glycophytes	Funneliformis mosseae	5
220	Kadian N, Yadav K, Badda N, et al.(2013). AM fungi ameliorates growth, yield and nutrient uptake in Cicer arietinum, L. Under salt stress. Russian Agricultural Sciences, 39(4):321-329.	Russian Agricultural Sciences	2013	8 dS/m	Cicer arietinum	Fabaceae	Glycophytes	Acaulospora laevis	5
221	Kadian N, Yadav K, Badda N, et al.(2013). AM fungi ameliorates growth, yield and nutrient uptake in Cicer arietinum, L. Under salt stress. Russian Agricultural Sciences, 39(4):321-329.	Russian Agricultural Sciences	2013	8 dS/m	Cicer arietinum	Fabaceae	Glycophytes	Funneliformis mosseae+Acaulospora laevis	5
222	Kadian N, Yadav K, Badda N, et al.(2013). AM fungi ameliorates growth, yield and nutrient uptake in Cicer arietinum, L. Under salt stress. Russian Agricultural Sciences, 39(4):321-329.	Russian Agricultural Sciences	2013	12 dS/m	Cicer arietinum	Fabaceae	Glycophytes	Funneliformis mosseae	5
223	Kadian N, Yadav K, Badda N, et al.(2013). AM fungi ameliorates growth, yield and nutrient uptake in Cicer arietinum, L. Under salt stress. Russian Agricultural Sciences, 39(4):321-329.	Russian Agricultural Sciences	2013	12 dS/m	Cicer arietinum	Fabaceae	Glycophytes	Acaulospora laevis	5
224	Kadian N, Yadav K, Badda N, et al.(2013). AM fungi ameliorates growth, yield and nutrient uptake in Cicer arietinum, L. Under salt stress. Russian Agricultural Sciences, 39(4):321-329.	Russian Agricultural Sciences	2013	12 dS/m	Cicer arietinum	Fabaceae	Glycophytes	Funneliformis mosseae+Acaulospora laevis	5
225	Kaya C, Ashraf M, Sonmez O, et al.(2009). The influence of arbuscular mycorrhizal colonisation on key growth parameters and fruit yield of pepper plants grown at high salinity. Scientia Horticulturae, 121(1):1-6.	Scientia Horticulturae	2009	7.15 dS/m	Capsicum annuum L.	Solanaceae	Glycophytes	Glomus clarum	3
226	Kaya C, Ashraf M, Sonmez O, et al.(2009). The influence of arbuscular mycorrhizal colonisation on key growth parameters and fruit yield of pepper plants grown at high salinity. Scientia Horticulturae, 121(1):1-6.	Scientia Horticulturae	2009	12.15 dS/m	Capsicum annuum L.	Solanaceae	Glycophytes	Glomus clarum	3
227	Khaliel A S, Shine K, Vijayakumar K.(2011). Salt tolerance and mycorrhization of Bacopa monneiri grown under sodium chloride saline conditions. African Journal of Microbiology Research, 5(15): 2034-2040.	African Journal of Microbiology Research	2011	40 mM	Bacopa monnieri L.	Scrophulariaceae	Glycophytes	Funneliformis mosseae	3
228	Khaliel A S, Shine K, Vijayakumar K.(2011). Salt tolerance and mycorrhization of Bacopa monneiri grown under sodium chloride saline conditions. African Journal of Microbiology Research, 5(15): 2034-2040.	African Journal of Microbiology Research	2011	80 mM	Bacopa monnieri L.	Scrophulariaceae	Glycophytes	Funneliformis mosseae	3
229	Khaliel A S, Shine K, Vijayakumar K.(2011). Salt tolerance and mycorrhization of Bacopa monneiri grown under sodium chloride saline conditions. African Journal of Microbiology Research, 5(15): 2034-2040.	African Journal of Microbiology Research	2011	120 mM	Bacopa monnieri L.	Scrophulariaceae	Glycophytes	Funneliformis mosseae	3
230	Khaliel A S, Shine K, Vijayakumar K.(2011). Salt tolerance and mycorrhization of Bacopa monneiri grown under sodium chloride saline conditions. African Journal of Microbiology Research, 5(15): 2034-2040.	African Journal of Microbiology Research	2011	160 mM	Bacopa monnieri L.	Scrophulariaceae	Glycophytes	Funneliformis mosseae	3
231	Khaliel A S, Shine K, Vijayakumar K.(2011). Salt tolerance and mycorrhization of Bacopa monneiri grown under sodium chloride saline conditions. African Journal of Microbiology Research, 5(15): 2034-2040.	African Journal of Microbiology Research	2011	40 mM	Bacopa monnieri L.	Scrophulariaceae	Glycophytes	Rhizophagus intraradices	3
232	Khaliel A S, Shine K, Vijayakumar K.(2011). Salt tolerance and mycorrhization of Bacopa monneiri grown under sodium chloride saline conditions. African Journal of Microbiology Research, 5(15): 2034-2040.	African Journal of Microbiology Research	2011	80 mM	Bacopa monnieri L.	Scrophulariaceae	Glycophytes	Rhizophagus intraradices	3
233	Khaliel A S, Shine K, Vijayakumar K.(2011). Salt tolerance and mycorrhization of Bacopa monneiri grown under sodium chloride saline conditions. African Journal of Microbiology Research, 5(15): 2034-2040.	African Journal of Microbiology Research	2011	120 mM	Bacopa monnieri L.	Scrophulariaceae	Glycophytes	Rhizophagus intraradices	3
234	Khaliel A S, Shine K, Vijayakumar K.(2011). Salt tolerance and mycorrhization of Bacopa monneiri grown under sodium chloride saline conditions. African Journal of Microbiology Research, 5(15): 2034-2040.	African Journal of Microbiology Research	2011	160 mM	Bacopa monnieri L.	Scrophulariaceae	Glycophytes	Rhizophagus intraradices	3
235	Khalloufi M, Martínezandújar C, Lachaâl M, et al.(2017). The interaction between foliar GA3 application and arbuscular mycorrhizal fungi inoculation improves growth in salinized tomato (Solanum lycopersicum L.) plants by modifying the hormonal balance. Journal of Plant Physiology, 214: 134-144.	Journal of Plant Physiology	2017	100mM	Lycopersicon esculentum L.	Solanaceae	Glycophytes	Rhizophagus irregularis	6
236	Krishnamoorthy R, Kim K, Subramanian P, et al.(2016). Arbuscular mycorrhizal fungi and associated bacteria isolated from salt-affected soil enhances the tolerance of maize to salinity in coastal reclamation soil. Agriculture Ecosystems & Environment, 231:233-239.	Agriculture Ecosystems & Environment	2016	40mM	Zea mays L.	Poaceae	Glycophytes	Rhizophagus intraradices	3
237	Krishnamoorthy R, Kim K, Subramanian P, et al.(2016). Arbuscular mycorrhizal fungi and associated bacteria isolated from salt-affected soil enhances the tolerance of maize to salinity in coastal reclamation soil. Agriculture Ecosystems & Environment, 231:233-239.	Agriculture Ecosystems & Environment	2016	80mM	Zea mays L.	Poaceae	Glycophytes	Rhizophagus intraradices	3
238	Kumar A, Sharma S, Mishra S.(2009). Effect of alkalinity on growth performance of Jatropha curcas inoculated with PGPR and AM fungi. Journal of Phytology, (3):177-184	Journal of Phytology	2009	0.1%,	Jatropha carcas L.	Euphorbiaceae	Glycophytes	Funneliformis mosseae+Glomus microcarpum+Glomus fasciculatum+Rhizophagus intraradices+Gigaspora margarita+Gigaspora heterogama	4
239	Kumar A, Sharma S, Mishra S.(2009). Effect of alkalinity on growth performance of Jatropha curcas inoculated with PGPR and AM fungi. Journal of Phytology, (3):177-184	Journal of Phytology	2009	0.2%,	Jatropha carcas L.	Euphorbiaceae	Glycophytes	Funneliformis mosseae+Glomus microcarpum+Glomus fasciculatum+Rhizophagus intraradices+Gigaspora margarita+Gigaspora heterogama	4
240	Kumar A, Sharma S, Mishra S.(2009). Effect of alkalinity on growth performance of Jatropha curcas inoculated with PGPR and AM fungi. Journal of Phytology, (3):177-184	Journal of Phytology	2009	0.3%,	Jatropha carcas L.	Euphorbiaceae	Glycophytes	Funneliformis mosseae+Glomus microcarpum+Glomus fasciculatum+Rhizophagus intraradices+Gigaspora margarita+Gigaspora heterogama	4
241	Kumar A, Sharma S, Mishra S.(2009). Effect of alkalinity on growth performance of Jatropha curcas inoculated with PGPR and AM fungi. Journal of Phytology, (3):177-184	Journal of Phytology	2009	0.4%,	Jatropha carcas L.	Euphorbiaceae	Glycophytes	Funneliformis mosseae+Glomus microcarpum+Glomus fasciculatum+Rhizophagus intraradices+Gigaspora margarita+Gigaspora heterogama	4
242	Kumar, A., Sharma, S., & Mishra, S. (2010). Influence of arbuscular mycorrhizal (am) fungi and salinity on seedling growth, solute accumulation, and mycorrhizal dependency of jatropha curcas l. Journal of Plant Growth Regulation, 29(3), 297-306.	Journal of Plant Growth Regulation	2010	0.1%，	Jatropha carcas L.	Euphorbiaceae	Glycophytes	Funneliformis mosseae+Glomus microcarpum+Glomus fasciculatum+Rhizophagus intraradices+Gigaspora margarita+Gigaspora heterogama	4
243	Kumar, A., Sharma, S., & Mishra, S. (2010). Influence of arbuscular mycorrhizal (am) fungi and salinity on seedling growth, solute accumulation, and mycorrhizal dependency of jatropha curcas l. Journal of Plant Growth Regulation, 29(3), 297-306.	Journal of Plant Growth Regulation	2010	0.2%，	Jatropha carcas L.	Euphorbiaceae	Glycophytes	Funneliformis mosseae+Glomus microcarpum+Glomus fasciculatum+Rhizophagus intraradices+Gigaspora margarita+Gigaspora heterogama	4
244	Kumar, A., Sharma, S., & Mishra, S. (2010). Influence of arbuscular mycorrhizal (am) fungi and salinity on seedling growth, solute accumulation, and mycorrhizal dependency of jatropha curcas l. Journal of Plant Growth Regulation, 29(3), 297-306.	Journal of Plant Growth Regulation	2010	0.3%，	Jatropha carcas L.	Euphorbiaceae	Glycophytes	Funneliformis mosseae+Glomus microcarpum+Glomus fasciculatum+Rhizophagus intraradices+Gigaspora margarita+Gigaspora heterogama	4
245	Kumar, A., Sharma, S., & Mishra, S. (2010). Influence of arbuscular mycorrhizal (am) fungi and salinity on seedling growth, solute accumulation, and mycorrhizal dependency of jatropha curcas l. Journal of Plant Growth Regulation, 29(3), 297-306.	Journal of Plant Growth Regulation	2010	0.4%，	Jatropha carcas L.	Euphorbiaceae	Glycophytes	Funneliformis mosseae+Glomus microcarpum+Glomus fasciculatum+Rhizophagus intraradices+Gigaspora margarita+Gigaspora heterogama	4
246	Kumar, A., Sharma, S., & Mishra, S. (2010). Influence of arbuscular mycorrhizal (am) fungi and salinity on seedling growth, solute accumulation, and mycorrhizal dependency of jatropha curcas l. Journal of Plant Growth Regulation, 29(3), 297-306.	Journal of Plant Growth Regulation	2010	0.5%，	Jatropha carcas L.	Euphorbiaceae	Glycophytes	Funneliformis mosseae+Glomus microcarpum+Glomus fasciculatum+Rhizophagus intraradices+Gigaspora margarita+Gigaspora heterogama	4
247	Latef A A H A, He C.(2011). Effect of arbuscular mycorrhizal fungi on growth, mineral nutrition, antioxidant enzymes activity and fruit yield of tomato grown under salinity stress. Scientia Horticulturae, 127(3): 228-234.	Scientia Horticulturae	2011	50mM	Lycopersicon esculentum L.	Solanaceae	Glycophytes	Funneliformis mosseae	6
248	Latef A A H A, He C.(2011). Effect of arbuscular mycorrhizal fungi on growth, mineral nutrition, antioxidant enzymes activity and fruit yield of tomato grown under salinity stress. Scientia Horticulturae, 127(3): 228-234.	Scientia Horticulturae	2011	100mM	Lycopersicon esculentum L.	Solanaceae	Glycophytes	Funneliformis mosseae	6
249	Lin J, Wang Y, Sun S, et al. (2017). Effects of arbuscular mycorrhizal fungi on the growth, photosynthesis and photosynthetic pigments of Leymus chinensis seedlings under salt-alkali stress and nitrogen deposition. Science of the Total Environment, 576:234-241.	Science of the Total Environment	2017	100mM	Leymus chinensis	Poaceae	Halophytes	Funneliformis mosseae	6
250	Lin J, Wang Y, Sun S, et al. (2017). Effects of arbuscular mycorrhizal fungi on the growth, photosynthesis and photosynthetic pigments of Leymus chinensis seedlings under salt-alkali stress and nitrogen deposition. Science of the Total Environment, 576:234-241.	Science of the Total Environment	2017	200mM	Leymus chinensis	Poaceae	Halophytes	Funneliformis mosseae	6
251	Lin, J., Peng, X., Hua, X., Sun, S., Wang, Y., & Yan, X. (2018). Effects of arbuscular mycorrhizal fungi on leymus chinensis seedlings under salt–alkali stress and nitrogen deposition conditions: from osmotic adjustment and ion balance. Rsc Advances, 8(26), 14500-14509.	Rsc Advances	2018	100mM	Leymus chinensis	Poaceae	Halophytes	Funneliformis mosseae	4
252	Lin, J., Peng, X., Hua, X., Sun, S., Wang, Y., & Yan, X. (2018). Effects of arbuscular mycorrhizal fungi on leymus chinensis seedlings under salt–alkali stress and nitrogen deposition conditions: from osmotic adjustment and ion balance. Rsc Advances, 8(26), 14500-14509.	Rsc Advances	2018	200mM	Leymus chinensis	Poaceae	Halophytes	Funneliformis mosseae	4
253	Liu C, Dai Z, Cui M, et al. (2018). Arbuscular mycorrhizal fungi alleviate boron toxicity in Puccinellia tenuiflora, under the combined stresses of salt and drought. Environmental Pollution, 240:557–565.	Environmental Pollution	2018	1.1 ± 0.1g/kg	Puccinellia tenuiflora	Poaceae	Halophytes	Funneliformis mosseae	3
254	Liu C, Dai Z, Cui M, et al. (2018). Arbuscular mycorrhizal fungi alleviate boron toxicity in Puccinellia tenuiflora, under the combined stresses of salt and drought. Environmental Pollution, 240:557–565.	Environmental Pollution	2018	1.1 ± 0.1g/kg	Puccinellia tenuiflora	Poaceae	Halophytes	Funneliformis mosseae+Claroideoglomus etunicatum	3
255	Liu C, Dai Z, Cui M, et al. (2018). Arbuscular mycorrhizal fungi alleviate boron toxicity in Puccinellia tenuiflora, under the combined stresses of salt and drought. Environmental Pollution, 240:557–565.	Environmental Pollution	2018	4g/kg	Puccinellia tenuiflora	Poaceae	Halophytes	Funneliformis mosseae	3
256	Liu C, Dai Z, Cui M, et al. (2018). Arbuscular mycorrhizal fungi alleviate boron toxicity in Puccinellia tenuiflora, under the combined stresses of salt and drought. Environmental Pollution, 240:557–565.	Environmental Pollution	2018	4g/kg	Puccinellia tenuiflora	Poaceae	Halophytes	Funneliformis mosseae+Claroideoglomus etunicatum	3
257	Liu C, Dai Z, Cui M, et al. (2018). Arbuscular mycorrhizal fungi alleviate boron toxicity in Puccinellia tenuiflora, under the combined stresses of salt and drought. Environmental Pollution, 240:557–565.	Environmental Pollution	2018	1.1 ± 0.1g/kg	Puccinellia tenuiflora	Poaceae	Halophytes	Claroideoglomus etunicatum	3
258	Liu C, Dai Z, Cui M, et al. (2018). Arbuscular mycorrhizal fungi alleviate boron toxicity in Puccinellia tenuiflora, under the combined stresses of salt and drought. Environmental Pollution, 240:557–565.	Environmental Pollution	2018	4g/kg	Puccinellia tenuiflora	Poaceae	Halophytes	Claroideoglomus etunicatum	3
259	Liu, S., Guo, X., Feng, G., Maimaitiaili, B., Fan, J., & He, X. (2016). Indigenous arbuscular mycorrhizal fungi can alleviate salt stress and promote growth of cotton and maize in saline fields. Plant & Soil, 398(1-2):195-206.	Plant and Soil	2016	11.87g/kg	Gossypium arboreum L.	Malvaceae	Glycophytes	Indigenous AM fungal community	8
260	Liu, S., Guo, X., Feng, G., Maimaitiaili, B., Fan, J., & He, X. (2016). Indigenous arbuscular mycorrhizal fungi can alleviate salt stress and promote growth of cotton and maize in saline fields. Plant & Soil, 398(1-2):195-206.	Plant and Soil	2016	24.36g/kg	Gossypium arboreum L.	Malvaceae	Glycophytes	Indigenous AM fungal community	8
261	Liu, S., Guo, X., Feng, G., Maimaitiaili, B., Fan, J., & He, X. (2016). Indigenous arbuscular mycorrhizal fungi can alleviate salt stress and promote growth of cotton and maize in saline fields. Plant & Soil, 398(1-2):195-206.	Plant and Soil	2016	8.33g/kg	Gossypium arboreum L.	Malvaceae	Glycophytes	Indigenous AM fungal community	8
262	Liu, S., Guo, X., Feng, G., Maimaitiaili, B., Fan, J., & He, X. (2016). Indigenous arbuscular mycorrhizal fungi can alleviate salt stress and promote growth of cotton and maize in saline fields. Plant & Soil, 398(1-2):195-206.	Plant and Soil	2016	12.56g/kg	Gossypium arboreum L.	Malvaceae	Glycophytes	Indigenous AM fungal community	8
263	Liu, S., Guo, X., Feng, G., Maimaitiaili, B., Fan, J., & He, X. (2016). Indigenous arbuscular mycorrhizal fungi can alleviate salt stress and promote growth of cotton and maize in saline fields. Plant & Soil, 398(1-2):195-206.	Plant and Soil	2016	8.33g/kg	Zea mays L.	Poaceae	Glycophytes	Indigenous AM fungal community	8
264	Liu, S., Guo, X., Feng, G., Maimaitiaili, B., Fan, J., & He, X. (2016). Indigenous arbuscular mycorrhizal fungi can alleviate salt stress and promote growth of cotton and maize in saline fields. Plant & Soil, 398(1-2):195-206.	Plant and Soil	2016	12.56g/kg	Zea mays L.	Poaceae	Glycophytes	Indigenous AM fungal community	8
265	Mentis, M., & Lundgren, K. (2011). Growth photosynthetic activity and antioxidant responses of mycorrhizal and non-mycorrhizal bajra (pennisetum glaucum) crop under salinity stress condition. Crop Protection, 30(3): 265-271.	Crop Protection	2011	100mM	Pennisetum glaucum	Poaceae	Glycophytes	Glomus fasciculatum	9
266	Mentis, M., & Lundgren, K. (2011). Growth photosynthetic activity and antioxidant responses of mycorrhizal and non-mycorrhizal bajra (pennisetum glaucum) crop under salinity stress condition. Crop Protection, 30(3): 265-271.	Crop Protection	2011	200mM	Pennisetum glaucum	Poaceae	Glycophytes	Glomus fasciculatum	9
267	Mentis, M., & Lundgren, K. (2011). Growth photosynthetic activity and antioxidant responses of mycorrhizal and non-mycorrhizal bajra (pennisetum glaucum) crop under salinity stress condition. Crop Protection, 30(3): 265-271.	Crop Protection	2011	300mM	Pennisetum glaucum	Poaceae	Glycophytes	Glomus fasciculatum	9
268	Mentis, M., & Lundgren, K. (2011). Growth photosynthetic activity and antioxidant responses of mycorrhizal and non-mycorrhizal bajra (pennisetum glaucum) crop under salinity stress condition. Crop Protection, 30(3): 265-271.	Crop Protection	2011	100mM	Pennisetum glaucum	Poaceae	Glycophytes	Glomus fasciculatum	9
269	Mentis, M., & Lundgren, K. (2011). Growth photosynthetic activity and antioxidant responses of mycorrhizal and non-mycorrhizal bajra (pennisetum glaucum) crop under salinity stress condition. Crop Protection, 30(3): 265-271.	Crop Protection	2011	200mM	Pennisetum glaucum	Poaceae	Glycophytes	Glomus fasciculatum	9
270	Mentis, M., & Lundgren, K. (2011). Growth photosynthetic activity and antioxidant responses of mycorrhizal and non-mycorrhizal bajra (pennisetum glaucum) crop under salinity stress condition. Crop Protection, 30(3): 265-271.	Crop Protection	2011	300mM	Pennisetum glaucum	Poaceae	Glycophytes	Glomus fasciculatum	9
271	Mardukhi B, Rejali F, Daei G, et al.(2011). Arbuscular mycorrhizas enhance nutrient uptake in different wheat genotypes at high salinity levels under field and greenhouse conditions. Comptes Rendus Biologies, 334(7):564-571.	Comptes Rendus Biologies	2011	4dS/m	Triticum aestivum L.	Poaceae	Glycophytes	Claroideoglomus etunicatum	4
272	Mardukhi B, Rejali F, Daei G, et al.(2011). Arbuscular mycorrhizas enhance nutrient uptake in different wheat genotypes at high salinity levels under field and greenhouse conditions. Comptes Rendus Biologies, 334(7):564-571.	Comptes Rendus Biologies	2011	4dS/m	Triticum aestivum L.	Poaceae	Glycophytes	Funneliformis mosseae	4
273	Mardukhi B, Rejali F, Daei G, et al.(2011). Arbuscular mycorrhizas enhance nutrient uptake in different wheat genotypes at high salinity levels under field and greenhouse conditions. Comptes Rendus Biologies, 334(7):564-571.	Comptes Rendus Biologies	2011	4dS/m	Triticum aestivum L.	Poaceae	Glycophytes	Rhizophagus intraradices	4
274	Mardukhi B, Rejali F, Daei G, et al.(2011). Arbuscular mycorrhizas enhance nutrient uptake in different wheat genotypes at high salinity levels under field and greenhouse conditions. Comptes Rendus Biologies, 334(7):564-571.	Comptes Rendus Biologies	2011	4dS/m	Triticum aestivum L.	Poaceae	Glycophytes	Claroideoglomus etunicatum+Funneliformis mosseae+Rhizophagus intraradices	4
275	Mardukhi B, Rejali F, Daei G, et al.(2011). Arbuscular mycorrhizas enhance nutrient uptake in different wheat genotypes at high salinity levels under field and greenhouse conditions. Comptes Rendus Biologies, 334(7):564-571.	Comptes Rendus Biologies	2011	8dS/m	Triticum aestivum L.	Poaceae	Glycophytes	Claroideoglomus etunicatum	4
276	Mardukhi B, Rejali F, Daei G, et al.(2011). Arbuscular mycorrhizas enhance nutrient uptake in different wheat genotypes at high salinity levels under field and greenhouse conditions. Comptes Rendus Biologies, 334(7):564-571.	Comptes Rendus Biologies	2011	8dS/m	Triticum aestivum L.	Poaceae	Glycophytes	Funneliformis mosseae	4
277	Mardukhi B, Rejali F, Daei G, et al.(2011). Arbuscular mycorrhizas enhance nutrient uptake in different wheat genotypes at high salinity levels under field and greenhouse conditions. Comptes Rendus Biologies, 334(7):564-571.	Comptes Rendus Biologies	2011	8dS/m	Triticum aestivum L.	Poaceae	Glycophytes	Rhizophagus intraradices	4
278	Mardukhi B, Rejali F, Daei G, et al.(2011). Arbuscular mycorrhizas enhance nutrient uptake in different wheat genotypes at high salinity levels under field and greenhouse conditions. Comptes Rendus Biologies, 334(7):564-571.	Comptes Rendus Biologies	2011	8dS/m	Triticum aestivum L.	Poaceae	Glycophytes	Claroideoglomus etunicatum+Funneliformis mosseae+Rhizophagus intraradices	4
279	Mardukhi B, Rejali F, Daei G, et al.(2011). Arbuscular mycorrhizas enhance nutrient uptake in different wheat genotypes at high salinity levels under field and greenhouse conditions. Comptes Rendus Biologies, 334(7):564-571.	Comptes Rendus Biologies	2011	12dS/m	Triticum aestivum L.	Poaceae	Glycophytes	Claroideoglomus etunicatum	4
280	Mardukhi B, Rejali F, Daei G, et al.(2011). Arbuscular mycorrhizas enhance nutrient uptake in different wheat genotypes at high salinity levels under field and greenhouse conditions. Comptes Rendus Biologies, 334(7):564-571.	Comptes Rendus Biologies	2011	12dS/m	Triticum aestivum L.	Poaceae	Glycophytes	Funneliformis mosseae	4
281	Mardukhi B, Rejali F, Daei G, et al.(2011). Arbuscular mycorrhizas enhance nutrient uptake in different wheat genotypes at high salinity levels under field and greenhouse conditions. Comptes Rendus Biologies, 334(7):564-571.	Comptes Rendus Biologies	2011	12dS/m	Triticum aestivum L.	Poaceae	Glycophytes	Rhizophagus intraradices	4
282	Mardukhi B, Rejali F, Daei G, et al.(2011). Arbuscular mycorrhizas enhance nutrient uptake in different wheat genotypes at high salinity levels under field and greenhouse conditions. Comptes Rendus Biologies, 334(7):564-571.	Comptes Rendus Biologies	2011	12dS/m	Triticum aestivum L.	Poaceae	Glycophytes	Claroideoglomus etunicatum+Funneliformis mosseae+Rhizophagus intraradices	4
283	Mardukhi B, Rejali F, Daei G, et al.(2011). Arbuscular mycorrhizas enhance nutrient uptake in different wheat genotypes at high salinity levels under field and greenhouse conditions. Comptes Rendus Biologies, 334(7):564-571.	Comptes Rendus Biologies	2011	4dS/m	Triticum aestivum L.	Poaceae	Glycophytes	Claroideoglomus etunicatum	4
284	Mardukhi B, Rejali F, Daei G, et al.(2011). Arbuscular mycorrhizas enhance nutrient uptake in different wheat genotypes at high salinity levels under field and greenhouse conditions. Comptes Rendus Biologies, 334(7):564-571.	Comptes Rendus Biologies	2011	4dS/m	Triticum aestivum L.	Poaceae	Glycophytes	Funneliformis mosseae	4
285	Mardukhi B, Rejali F, Daei G, et al.(2011). Arbuscular mycorrhizas enhance nutrient uptake in different wheat genotypes at high salinity levels under field and greenhouse conditions. Comptes Rendus Biologies, 334(7):564-571.	Comptes Rendus Biologies	2011	4dS/m	Triticum aestivum L.	Poaceae	Glycophytes	Rhizophagus intraradices	4
286	Mardukhi B, Rejali F, Daei G, et al.(2011). Arbuscular mycorrhizas enhance nutrient uptake in different wheat genotypes at high salinity levels under field and greenhouse conditions. Comptes Rendus Biologies, 334(7):564-571.	Comptes Rendus Biologies	2011	4dS/m	Triticum aestivum L.	Poaceae	Glycophytes	Claroideoglomus etunicatum+Funneliformis mosseae+Rhizophagus intraradices	4
287	Mardukhi B, Rejali F, Daei G, et al.(2011). Arbuscular mycorrhizas enhance nutrient uptake in different wheat genotypes at high salinity levels under field and greenhouse conditions. Comptes Rendus Biologies, 334(7):564-571.	Comptes Rendus Biologies	2011	8dS/m	Triticum aestivum L.	Poaceae	Glycophytes	Claroideoglomus etunicatum	4
288	Mardukhi B, Rejali F, Daei G, et al.(2011). Arbuscular mycorrhizas enhance nutrient uptake in different wheat genotypes at high salinity levels under field and greenhouse conditions. Comptes Rendus Biologies, 334(7):564-571.	Comptes Rendus Biologies	2011	8dS/m	Triticum aestivum L.	Poaceae	Glycophytes	Funneliformis mosseae	4
289	Mardukhi B, Rejali F, Daei G, et al.(2011). Arbuscular mycorrhizas enhance nutrient uptake in different wheat genotypes at high salinity levels under field and greenhouse conditions. Comptes Rendus Biologies, 334(7):564-571.	Comptes Rendus Biologies	2011	8dS/m	Triticum aestivum L.	Poaceae	Glycophytes	Rhizophagus intraradices	4
290	Mardukhi B, Rejali F, Daei G, et al.(2011). Arbuscular mycorrhizas enhance nutrient uptake in different wheat genotypes at high salinity levels under field and greenhouse conditions. Comptes Rendus Biologies, 334(7):564-571.	Comptes Rendus Biologies	2011	8dS/m	Triticum aestivum L.	Poaceae	Glycophytes	Claroideoglomus etunicatum+Funneliformis mosseae+Rhizophagus intraradices	4
291	Mardukhi B, Rejali F, Daei G, et al.(2011). Arbuscular mycorrhizas enhance nutrient uptake in different wheat genotypes at high salinity levels under field and greenhouse conditions. Comptes Rendus Biologies, 334(7):564-571.	Comptes Rendus Biologies	2011	12dS/m	Triticum aestivum L.	Poaceae	Glycophytes	Claroideoglomus etunicatum	4
292	Mardukhi B, Rejali F, Daei G, et al.(2011). Arbuscular mycorrhizas enhance nutrient uptake in different wheat genotypes at high salinity levels under field and greenhouse conditions. Comptes Rendus Biologies, 334(7):564-571.	Comptes Rendus Biologies	2011	12dS/m	Triticum aestivum L.	Poaceae	Glycophytes	Funneliformis mosseae	4
293	Mardukhi B, Rejali F, Daei G, et al.(2011). Arbuscular mycorrhizas enhance nutrient uptake in different wheat genotypes at high salinity levels under field and greenhouse conditions. Comptes Rendus Biologies, 334(7):564-571.	Comptes Rendus Biologies	2011	12dS/m	Triticum aestivum L.	Poaceae	Glycophytes	Rhizophagus intraradices	4
294	Mardukhi B, Rejali F, Daei G, et al.(2011). Arbuscular mycorrhizas enhance nutrient uptake in different wheat genotypes at high salinity levels under field and greenhouse conditions. Comptes Rendus Biologies, 334(7):564-571.	Comptes Rendus Biologies	2011	12dS/m	Triticum aestivum L.	Poaceae	Glycophytes	Claroideoglomus etunicatum+Funneliformis mosseae+Rhizophagus intraradices	4
295	Meca E, Sallaku G, Balliu A.(2016). Could the artificial inoculation of AM fungi improve the benefits of using pea (Pissum sativum L) plants for soil amendment purposes in greenhouses?[C]// III International Symposium on Organic Greenhouse Horticulture’, Izmir, Turkey. 11-14.	International Symposium on Organic Greenhouse Horticulture	2016	50 mM	Pisum sativum L.	Fabaceae	Glycophytes	Rhizophagus intraradices+Claroideoglomus etunicatum+Funneliformis mosseae+Glomus geosporum+Glomus clarum	7
296	Mergulhão A C, Burity H A, Tabosa J N, et al.(2002). Salt stress response and proline accumulation in Brachiaria humidicola plants with and without mycorrhizal inoculation. Revista Argentina De Microbiologia, 34(2):77-82	Revista Argentina De Microbiologia	2002	4ds/m	Brachiaria humidicola	Poaceae	Glycophytes	Claroideoglomus etunicatum	4
297	Mergulhão A C, Burity H A, Tabosa J N, et al.(2002). Salt stress response and proline accumulation in Brachiaria humidicola plants with and without mycorrhizal inoculation. Revista Argentina De Microbiologia, 34(2):77-82	Revista Argentina De Microbiologia	2002	8ds/m	Brachiaria humidicola	Poaceae	Glycophytes	Claroideoglomus etunicatum	4
298	Mergulhão A C, Burity H A, Tabosa J N, et al.(2002). Salt stress response and proline accumulation in Brachiaria humidicola plants with and without mycorrhizal inoculation. Revista Argentina De Microbiologia, 34(2):77-82	Revista Argentina De Microbiologia	2002	12ds/m	Brachiaria humidicola	Poaceae	Glycophytes	Claroideoglomus etunicatum	4
299	Mergulhão A C, Burity H A, Tabosa J N, et al.(2002). Salt stress response and proline accumulation in Brachiaria humidicola plants with and without mycorrhizal inoculation. Revista Argentina De Microbiologia, 34(2):77-82	Revista Argentina De Microbiologia	2002	16ds/m	Brachiaria humidicola	Poaceae	Glycophytes	Claroideoglomus etunicatum	4
300	Mirzaei1.J and Moradi.M.(2016). Single and Dual Arbuscular Mycorrhiza Fungi Inoculumn Effects on Growth, Nutrient Absorption and Antioxidant Enzyme Activity in Ziziphus spina-christi Seedlings under Salinity Stress. J. Agr. Sci. Tech.,18: 1845-1857.	J. Agr. Sci. Tech.	2016	50mM	Ziziphus spina-christi	Rhamnaceae	Glycophytes	Giomus fasciculatum	6
301	Mirzaei1.J and Moradi.M.(2016). Single and Dual Arbuscular Mycorrhiza Fungi Inoculumn Effects on Growth, Nutrient Absorption and Antioxidant Enzyme Activity in Ziziphus spina-christi Seedlings under Salinity Stress. J. Agr. Sci. Tech.,18: 1845-1857.	J. Agr. Sci. Tech.	2016	50mM	Ziziphus spina-christi	Rhamnaceae	Glycophytes	Funneliformis mosseae+Glomus fasciculatum	6
302	Mirzaei1.J and Moradi.M.(2016). Single and Dual Arbuscular Mycorrhiza Fungi Inoculumn Effects on Growth, Nutrient Absorption and Antioxidant Enzyme Activity in Ziziphus spina-christi Seedlings under Salinity Stress. J. Agr. Sci. Tech.,18: 1845-1857.	J. Agr. Sci. Tech.	2016	100mM	Ziziphus spina-christi	Rhamnaceae	Glycophytes	Giomus fasciculatum	6
303	Mirzaei1.J and Moradi.M.(2016). Single and Dual Arbuscular Mycorrhiza Fungi Inoculumn Effects on Growth, Nutrient Absorption and Antioxidant Enzyme Activity in Ziziphus spina-christi Seedlings under Salinity Stress. J. Agr. Sci. Tech.,18: 1845-1857.	J. Agr. Sci. Tech.	2016	100mM	Ziziphus spina-christi	Rhamnaceae	Glycophytes	Funneliformis mosseae+Glomus fasciculatum	6
304	Mirzaei1.J and Moradi.M.(2016). Single and Dual Arbuscular Mycorrhiza Fungi Inoculumn Effects on Growth, Nutrient Absorption and Antioxidant Enzyme Activity in Ziziphus spina-christi Seedlings under Salinity Stress. J. Agr. Sci. Tech.,18: 1845-1857.	J. Agr. Sci. Tech.	2016	150mM	Ziziphus spina-christi	Rhamnaceae	Glycophytes	Giomus fasciculatum	6
305	Mirzaei1.J and Moradi.M.(2016). Single and Dual Arbuscular Mycorrhiza Fungi Inoculumn Effects on Growth, Nutrient Absorption and Antioxidant Enzyme Activity in Ziziphus spina-christi Seedlings under Salinity Stress. J. Agr. Sci. Tech.,18: 1845-1857.	J. Agr. Sci. Tech.	2016	150mM	Ziziphus spina-christi	Rhamnaceae	Glycophytes	Funneliformis mosseae+Glomus fasciculatum	6
306	Munir J. Mohammad, Hanan I. Malkawi, Rida Shibli. (2003). Effects of Arbuscular Mycorrhizal Fungi and Phosphorus Fertilization on Growth and Nutrient Uptake of Barley Grown on Soils with Different Levels of Salts. Journal of Plant Nutrition, 26(1):125-137.	Journal of Plant Nutrition	2003	16.6 dS/m	Hordeum vulgare L.	Poaceae	Glycophytes	Indigenous AM fungal community	5
307	Munir J. Mohammad, Hanan I. Malkawi, Rida Shibli. (2003). Effects of Arbuscular Mycorrhizal Fungi and Phosphorus Fertilization on Growth and Nutrient Uptake of Barley Grown on Soils with Different Levels of Salts. Journal of Plant Nutrition, 26(1):125-137.	Journal of Plant Nutrition	2003	16.6 dS/m	Hordeum vulgare L.	Poaceae	Glycophytes	Rhizophagus intraradices	5
308	Munir J. Mohammad, Hanan I. Malkawi, Rida Shibli. (2003). Effects of Arbuscular Mycorrhizal Fungi and Phosphorus Fertilization on Growth and Nutrient Uptake of Barley Grown on Soils with Different Levels of Salts. Journal of Plant Nutrition, 26(1):125-137.	Journal of Plant Nutrition	2003	6.2 dS/m	Hordeum vulgare L.	Poaceae	Glycophytes	Indigenous AM fungal community	5
309	Munir J. Mohammad, Hanan I. Malkawi, Rida Shibli. (2003). Effects of Arbuscular Mycorrhizal Fungi and Phosphorus Fertilization on Growth and Nutrient Uptake of Barley Grown on Soils with Different Levels of Salts. Journal of Plant Nutrition, 26(1):125-137.	Journal of Plant Nutrition	2003	6.2 dS/m	Hordeum vulgare L.	Poaceae	Glycophytes	Rhizophagus intraradices	5
310	Munir J. Mohammad, Hanan I. Malkawi, Rida Shibli. (2003). Effects of Arbuscular Mycorrhizal Fungi and Phosphorus Fertilization on Growth and Nutrient Uptake of Barley Grown on Soils with Different Levels of Salts. Journal of Plant Nutrition, 26(1):125-137.	Journal of Plant Nutrition	2003	2.4 dS/m	Hordeum vulgare L.	Poaceae	Glycophytes	Indigenous AM fungal community	5
311	Munir J. Mohammad, Hanan I. Malkawi, Rida Shibli. (2003). Effects of Arbuscular Mycorrhizal Fungi and Phosphorus Fertilization on Growth and Nutrient Uptake of Barley Grown on Soils with Different Levels of Salts. Journal of Plant Nutrition, 26(1):125-137.	Journal of Plant Nutrition	2003	2.4 dS/m	Hordeum vulgare L.	Poaceae	Glycophytes	Rhizophagus intraradices	5
312	Muok B O, Ishii T. (2006). Effect of Arbuscular Mycorrhizal Fungi on Tree Growth and Nutrient Uptake of Sclerocarya birrea under Water Stress, Salt Stress and Flooding. Engei Gakkai Zasshi, 75(75):26-31.	Engei Gakkai Zasshi	2006	4.9 dS/m	Sclerocarya birrea	Anacardiaceae	Glycophytes	Glomus margarita	3
313	Muok B O, Ishii T. (2006). Effect of Arbuscular Mycorrhizal Fungi on Tree Growth and Nutrient Uptake of Sclerocarya birrea under Water Stress, Salt Stress and Flooding. Engei Gakkai Zasshi, 75(75):26-31.	Engei Gakkai Zasshi	2006	7.1 dS/m	Sclerocarya birrea	Anacardiaceae	Glycophytes	Glomus margarita	3
314	Murkute A A, Sharma S, Singh S K.(2006). Studies on salt stress tolerance of citrus rootstock genotypes with arbuscular mycorrhizal fungi. Horticultural Science - UZPI (Czech Republic), 33(2):70-79.	Horticultural Science - UZPI (Czech Republic)	2006	50mM	Citrus	Rutaceae	Glycophytes	Glomus sp.+Gigaspora sp.	3
315	Murkute A A, Sharma S, Singh S K.(2006). Studies on salt stress tolerance of citrus rootstock genotypes with arbuscular mycorrhizal fungi. Horticultural Science - UZPI (Czech Republic), 33(2):70-79.	Horticultural Science - UZPI (Czech Republic)	2006	100mM	Citrus	Rutaceae	Glycophytes	Glomus sp.+Gigaspora sp.	3
316	Murkute A A, Sharma S, Singh S K.(2006). Studies on salt stress tolerance of citrus rootstock genotypes with arbuscular mycorrhizal fungi. Horticultural Science - UZPI (Czech Republic), 33(2):70-79.	Horticultural Science - UZPI (Czech Republic)	2006	150mM	Citrus	Rutaceae	Glycophytes	Glomus sp.+Gigaspora sp.	3
317	Murkute A A, Sharma S, Singh S K.(2006). Studies on salt stress tolerance of citrus rootstock genotypes with arbuscular mycorrhizal fungi. Horticultural Science - UZPI (Czech Republic), 33(2):70-79.	Horticultural Science - UZPI (Czech Republic)	2006	50mM	Citrus sinensis × Poncirus trifoliata	Rutaceae	Glycophytes	Glomus sp.+Gigaspora sp.	3
318	Murkute A A, Sharma S, Singh S K.(2006). Studies on salt stress tolerance of citrus rootstock genotypes with arbuscular mycorrhizal fungi. Horticultural Science - UZPI (Czech Republic), 33(2):70-79.	Horticultural Science - UZPI (Czech Republic)	2006	100mM	Citrus sinensis × Poncirus trifoliata	Rutaceae	Glycophytes	Glomus sp.+Gigaspora sp.	3
319	Murkute A A, Sharma S, Singh S K.(2006). Studies on salt stress tolerance of citrus rootstock genotypes with arbuscular mycorrhizal fungi. Horticultural Science - UZPI (Czech Republic), 33(2):70-79.	Horticultural Science - UZPI (Czech Republic)	2006	150mM	Citrus sinensis × Poncirus trifoliata	Rutaceae	Glycophytes	Glomus sp.+Gigaspora sp.	3
320	Na W, Zhen L, Liu H, et al. (2015). Influence of arbuscular mycorrhiza on photosynthesis and water status of Populus cathayana, Rehder males and females under salt stress. Acta Physiologiae Plantarum, 37(9):183.	Acta Physiol Plant	2015	75mM	Populus cathayana Rehd.	Salicaceae	Glycophytes	Rhizophagus irregularis	15
321	Na W, Zhen L, Liu H, et al. (2015). Influence of arbuscular mycorrhiza on photosynthesis and water status of Populus cathayana, Rehder males and females under salt stress. Acta Physiologiae Plantarum, 37(9):183.	Acta Physiol Plant	2015	75mM	Populus cathayana Rehd.	Salicaceae	Glycophytes	Rhizophagus irregularis	15
322	Navarro J M, Pérez-Tornero O, Morte A. (2014). Alleviation of salt stress in citrus seedlings inoculated with arbuscular mycorrhizal fungi depends on the rootstock salt tolerance. Journal of Plant Physiology,171(1),76.	Journal of Plant Physiology	2013	50mM	Citrus macrophylla Wester	Rutaceae	Glycophytes	Funneliformis mosseae+Rhizophagus irregularis	8
323	Navarro J M, Pérez-Tornero O, Morte A. (2014). Alleviation of salt stress in citrus seedlings inoculated with arbuscular mycorrhizal fungi depends on the rootstock salt tolerance. Journal of Plant Physiology,171(1),76.	Journal of Plant Physiology	2013	50mM	Cleopatra mandarin	Rutaceae	Glycophytes	Funneliformis mosseae+Rhizophagus irregularis	8
324	Oliveira D F B D, Endres L, Silva J V, et al.(2017). Pre-colonized seedlings with arbuscular mycorrhizal fungi: an alternative for the cultivation of Jatropha curcas, L. in salinized soils. Theoretical & Experimental Plant Physiology, 29(3):129-142.	Theoretical & Experimental Plant Physiology	2017	5 dS/m	Jatropha carcas L.	Euphorbiaceae	Glycophytes	Rhizophagus intraradices+Claroideoglomus etunicatum	8
325	Oliveira D F B D, Endres L, Silva J V, et al.(2017). Pre-colonized seedlings with arbuscular mycorrhizal fungi: an alternative for the cultivation of Jatropha curcas, L. in salinized soils. Theoretical & Experimental Plant Physiology, 29(3):129-142.	Theoretical & Experimental Plant Physiology	2017	8 dS/m	Jatropha carcas L.	Euphorbiaceae	Glycophytes	Rhizophagus intraradices+Claroideoglomus etunicatum	8
326	Oliveira D F B D, Endres L, Silva J V, et al.(2017). Pre-colonized seedlings with arbuscular mycorrhizal fungi: an alternative for the cultivation of Jatropha curcas, L. in salinized soils. Theoretical & Experimental Plant Physiology, 29(3):129-142.	Theoretical & Experimental Plant Physiology	2017	10 dS/m	Jatropha carcas L.	Euphorbiaceae	Glycophytes	Rhizophagus intraradices+Claroideoglomus etunicatum	8
327	Önder Türkmen, Çiftçi, V., Çeknas Erdinç, & Şensoy, S. (2010). Effects of Different AMF Species on Some Bean Cultivars Grown in Salty Conditions. International Symposium on Sustainable Development, June 8-9 2010, Sarajevo.	International Symposium on Sustainable Development	2010	50ppm	Phaseolus L.	Fabaceae	Glycophytes	Funneliformis mosseae	4
328	Önder Türkmen, Çiftçi, V., Çeknas Erdinç, & Şensoy, S. (2010). Effects of Different AMF Species on Some Bean Cultivars Grown in Salty Conditions. International Symposium on Sustainable Development, June 8-9 2010, Sarajevo.	International Symposium on Sustainable Development	2010	50ppm	Phaseolus L.	Fabaceae	Glycophytes	Rhizophagus intraradices	4
329	Önder Türkmen, Çiftçi, V., Çeknas Erdinç, & Şensoy, S. (2010). Effects of Different AMF Species on Some Bean Cultivars Grown in Salty Conditions. International Symposium on Sustainable Development, June 8-9 2010, Sarajevo.	International Symposium on Sustainable Development	2010	50ppm	Phaseolus L.	Fabaceae	Glycophytes	Glomus fasciculatum	4
330	Önder Türkmen, Çiftçi, V., Çeknas Erdinç, & Şensoy, S. (2010). Effects of Different AMF Species on Some Bean Cultivars Grown in Salty Conditions. International Symposium on Sustainable Development, June 8-9 2010, Sarajevo.	International Symposium on Sustainable Development	2010	50ppm	Phaseolus L.	Fabaceae	Glycophytes	Funneliformis mosseae	4
331	Önder Türkmen, Çiftçi, V., Çeknas Erdinç, & Şensoy, S. (2010). Effects of Different AMF Species on Some Bean Cultivars Grown in Salty Conditions. International Symposium on Sustainable Development, June 8-9 2010, Sarajevo.	International Symposium on Sustainable Development	2010	50ppm	Phaseolus L.	Fabaceae	Glycophytes	Rhizophagus intraradices	4
332	Önder Türkmen, Çiftçi, V., Çeknas Erdinç, & Şensoy, S. (2010). Effects of Different AMF Species on Some Bean Cultivars Grown in Salty Conditions. International Symposium on Sustainable Development, June 8-9 2010, Sarajevo.	International Symposium on Sustainable Development	2010	50ppm	Phaseolus L.	Fabaceae	Glycophytes	Glomus fasciculatum	4
333	Önder Türkmen, Çiftçi, V., Çeknas Erdinç, & Şensoy, S. (2010). Effects of Different AMF Species on Some Bean Cultivars Grown in Salty Conditions. International Symposium on Sustainable Development, June 8-9 2010, Sarajevo.	International Symposium on Sustainable Development	2010	50ppm	Phaseolus L.	Fabaceae	Glycophytes	Funneliformis mosseae	4
334	Önder Türkmen, Çiftçi, V., Çeknas Erdinç, & Şensoy, S. (2010). Effects of Different AMF Species on Some Bean Cultivars Grown in Salty Conditions. International Symposium on Sustainable Development, June 8-9 2010, Sarajevo.	International Symposium on Sustainable Development	2010	50ppm	Phaseolus L.	Fabaceae	Glycophytes	Rhizophagus intraradices	4
335	Önder Türkmen, Çiftçi, V., Çeknas Erdinç, & Şensoy, S. (2010). Effects of Different AMF Species on Some Bean Cultivars Grown in Salty Conditions. International Symposium on Sustainable Development, June 8-9 2010, Sarajevo.	International Symposium on Sustainable Development	2010	50ppm	Phaseolus L.	Fabaceae	Glycophytes	Glomus fasciculatum	4
336	Önder Türkmen, Çiftçi, V., Çeknas Erdinç, & Şensoy, S. (2010). Effects of Different AMF Species on Some Bean Cultivars Grown in Salty Conditions. International Symposium on Sustainable Development, June 8-9 2010, Sarajevo.	International Symposium on Sustainable Development	2010	50ppm	Phaseolus L.	Fabaceae	Glycophytes	Funneliformis mosseae	4
337	Önder Türkmen, Çiftçi, V., Çeknas Erdinç, & Şensoy, S. (2010). Effects of Different AMF Species on Some Bean Cultivars Grown in Salty Conditions. International Symposium on Sustainable Development, June 8-9 2010, Sarajevo.	International Symposium on Sustainable Development	2010	50ppm	Phaseolus L.	Fabaceae	Glycophytes	Rhizophagus intraradices	4
338	Önder Türkmen, Çiftçi, V., Çeknas Erdinç, & Şensoy, S. (2010). Effects of Different AMF Species on Some Bean Cultivars Grown in Salty Conditions. International Symposium on Sustainable Development, June 8-9 2010, Sarajevo.	International Symposium on Sustainable Development	2010	50ppm	Phaseolus L.	Fabaceae	Glycophytes	Glomus fasciculatum	4
339	Ouziad, F., Wilde, P., Schmelzer, E., Hildebrandt, U., & Bothe, H. (2006). Analysis of expression of aquaporins and Na + /H +, transporters in tomato colonized by arbuscular mycorrhizal fungi and affected by salt stress. Environmental & Experimental Botany, 57(1–2):177-186.	Environmental & Experimental Botany	2006	0.8%，	Lycopersicon esculentum L.	Solanaceae	Glycophytes	Glomus geosporum+Rhizophagus intraradices	5
340	Paolo Zuccarini, Paulina Okurowska.(2008). Effects of Mycorrhizal Colonization and Fertilization on Growth and Photosynthesis of Sweet Basil Under Salt Stress. Journal of Plant Nutrition, 31(3):497-514.	Journal of Plant Nutrition	2008	0.3g/L	Ocimum basilicum L.	Lamiaceae	Glycophytes	Rhizophagus intraradices	3
341	Paolo Zuccarini, Paulina Okurowska.(2008). Effects of Mycorrhizal Colonization and Fertilization on Growth and Photosynthesis of Sweet Basil Under Salt Stress. Journal of Plant Nutrition, 31(3):497-514.	Journal of Plant Nutrition	2008	0.3g/L	Ocimum basilicum L.	Lamiaceae	Glycophytes	Rhizophagus intraradices	3
342	Peng, J., Li, Y., Shi, P., Chen, X., Lin, H., & Zhao, B. (2011). The differential behavior of arbuscular mycrorrhizal fungi in interaction with astragalus sinicus l. under salt stress. Mycorrhiza, 21(1), 27-33.	Mycorrhiza	2011	0.14g/kg	Astragalus sinicus L.	Fabaceae	Glycophytes	Funneliformis mosseae	3
343	Peng, J., Li, Y., Shi, P., Chen, X., Lin, H., & Zhao, B. (2011). The differential behavior of arbuscular mycrorrhizal fungi in interaction with astragalus sinicus l. under salt stress. Mycorrhiza, 21(1), 27-33.	Mycorrhiza	2011	0.14g/kg	Astragalus sinicus L.	Fabaceae	Glycophytes	Giomus claroideum	3
344	Peng, J., Li, Y., Shi, P., Chen, X., Lin, H., & Zhao, B. (2011). The differential behavior of arbuscular mycrorrhizal fungi in interaction with astragalus sinicus l. under salt stress. Mycorrhiza, 21(1), 27-33.	Mycorrhiza	2011	0.14g/kg	Astragalus sinicus L.	Fabaceae	Glycophytes	Rhizophagus intraradices	3
345	Peng, J., Li, Y., Shi, P., Chen, X., Lin, H., & Zhao, B. (2011). The differential behavior of arbuscular mycrorrhizal fungi in interaction with astragalus sinicus l. under salt stress. Mycorrhiza, 21(1), 27-33.	Mycorrhiza	2011	0.14g/kg	Astragalus sinicus L.	Fabaceae	Glycophytes	Funneliformis mosseae+Giomus claroideum+Rhizophagus intraradices	3
346	Peng, J., Li, Y., Shi, P., Chen, X., Lin, H., & Zhao, B. (2011). The differential behavior of arbuscular mycrorrhizal fungi in interaction with astragalus sinicus l. under salt stress. Mycorrhiza, 21(1), 27-33.	Mycorrhiza	2011	0.53g/kg	Astragalus sinicus L.	Fabaceae	Glycophytes	Funneliformis mosseae	3
347	Peng, J., Li, Y., Shi, P., Chen, X., Lin, H., & Zhao, B. (2011). The differential behavior of arbuscular mycrorrhizal fungi in interaction with astragalus sinicus l. under salt stress. Mycorrhiza, 21(1), 27-33.	Mycorrhiza	2011	0.53g/kg	Astragalus sinicus L.	Fabaceae	Glycophytes	Giomus claroideum	3
348	Peng, J., Li, Y., Shi, P., Chen, X., Lin, H., & Zhao, B. (2011). The differential behavior of arbuscular mycrorrhizal fungi in interaction with astragalus sinicus l. under salt stress. Mycorrhiza, 21(1), 27-33.	Mycorrhiza	2011	0.53g/kg	Astragalus sinicus L.	Fabaceae	Glycophytes	Rhizophagus intraradices	3
349	Peng, J., Li, Y., Shi, P., Chen, X., Lin, H., & Zhao, B. (2011). The differential behavior of arbuscular mycrorrhizal fungi in interaction with astragalus sinicus l. under salt stress. Mycorrhiza, 21(1), 27-33.	Mycorrhiza	2011	0.53g/kg	Astragalus sinicus L.	Fabaceae	Glycophytes	Funneliformis mosseae+Giomus claroideum+Rhizophagus intraradices	3
350	Peng, J., Li, Y., Shi, P., Chen, X., Lin, H., & Zhao, B. (2011). The differential behavior of arbuscular mycrorrhizal fungi in interaction with astragalus sinicus l. under salt stress. Mycorrhiza, 21(1), 27-33.	Mycorrhiza	2011	0.96g/kg	Astragalus sinicus L.	Fabaceae	Glycophytes	Funneliformis mosseae	3
351	Peng, J., Li, Y., Shi, P., Chen, X., Lin, H., & Zhao, B. (2011). The differential behavior of arbuscular mycrorrhizal fungi in interaction with astragalus sinicus l. under salt stress. Mycorrhiza, 21(1), 27-33.	Mycorrhiza	2011	0.96g/kg	Astragalus sinicus L.	Fabaceae	Glycophytes	Giomus claroideum	3
352	Peng, J., Li, Y., Shi, P., Chen, X., Lin, H., & Zhao, B. (2011). The differential behavior of arbuscular mycrorrhizal fungi in interaction with astragalus sinicus l. under salt stress. Mycorrhiza, 21(1), 27-33.	Mycorrhiza	2011	0.96g/kg	Astragalus sinicus L.	Fabaceae	Glycophytes	Rhizophagus intraradices	3
353	Peng, J., Li, Y., Shi, P., Chen, X., Lin, H., & Zhao, B. (2011). The differential behavior of arbuscular mycrorrhizal fungi in interaction with astragalus sinicus l. under salt stress. Mycorrhiza, 21(1), 27-33.	Mycorrhiza	2011	0.96g/kg	Astragalus sinicus L.	Fabaceae	Glycophytes	Funneliformis mosseae+Giomus claroideum+Rhizophagus intraradices	3
354	Rabie G H, Aboul-Nasr M B, Al-Humiany A.(2005). Increased Salinity Tolerance of Cowpea Plants by Dual Inoculation of an Arbuscular Mycorrhizal FungusGlomus clarumand a Nitrogen-fixerAzospirillum brasilense. Mycobiology, 33(1): 51-61.	Mycobiology	2005	1.8dS/m	Vigna unguiculata	Fabaceae	Glycophytes	Glomus clarum	5
355	Rabie G H, Aboul-Nasr M B, Al-Humiany A.(2005). Increased Salinity Tolerance of Cowpea Plants by Dual Inoculation of an Arbuscular Mycorrhizal FungusGlomus clarumand a Nitrogen-fixerAzospirillum brasilense. Mycobiology, 33(1): 51-61.	Mycobiology	2005	3.6dS/m	Vigna unguiculata	Fabaceae	Glycophytes	Glomus clarum	5
356	Rabie G H, Aboul-Nasr M B, Al-Humiany A.(2005). Increased Salinity Tolerance of Cowpea Plants by Dual Inoculation of an Arbuscular Mycorrhizal FungusGlomus clarumand a Nitrogen-fixerAzospirillum brasilense. Mycobiology, 33(1): 51-61.	Mycobiology	2005	5.4dS/m	Vigna unguiculata	Fabaceae	Glycophytes	Glomus clarum	5
357	Rabie G H, Aboul-Nasr M B, Al-Humiany A.(2005). Increased Salinity Tolerance of Cowpea Plants by Dual Inoculation of an Arbuscular Mycorrhizal FungusGlomus clarumand a Nitrogen-fixerAzospirillum brasilense. Mycobiology, 33(1): 51-61.	Mycobiology	2005	7.2dS/m	Vigna unguiculata	Fabaceae	Glycophytes	Glomus clarum	5
358	Ruedapuente, E. O., Murilloamador, B., Castellanoscervantes, T., Garcíahernández, J. L., Tarazònherrera, M. A., & Moreno Medina, S., et al. (2010). Effects of plant growth promoting bacteria and mycorrhizal on capsicum annuum l. var. aviculare ([dierbach] d'arcy and eshbaugh) germination under stressing abiotic conditions. Plant Physiology & Biochemistry, 48(8), 724-730.	Plant Physiology & Biochemistry	2010	60 mM	Capsicum annuum L.	Solanaceae	Glycophytes	Rhizophagus intraradices	5
359	Ruedapuente, E. O., Murilloamador, B., Castellanoscervantes, T., Garcíahernández, J. L., Tarazònherrera, M. A., & Moreno Medina, S., et al. (2010). Effects of plant growth promoting bacteria and mycorrhizal on capsicum annuum l. var. aviculare ([dierbach] d'arcy and eshbaugh) germination under stressing abiotic conditions. Plant Physiology & Biochemistry, 48(8), 724-730.	Plant Physiology & Biochemistry	2010	120 mM	Capsicum annuum L.	Solanaceae	Glycophytes	Rhizophagus intraradices	5
360	Ruedapuente, E. O., Murilloamador, B., Castellanoscervantes, T., Garcíahernández, J. L., Tarazònherrera, M. A., & Moreno Medina, S., et al. (2010). Effects of plant growth promoting bacteria and mycorrhizal on capsicum annuum l. var. aviculare ([dierbach] d'arcy and eshbaugh) germination under stressing abiotic conditions. Plant Physiology & Biochemistry, 48(8), 724-730.	Plant Physiology & Biochemistry	2010	120 mM	Capsicum annuum L.	Solanaceae	Glycophytes	Rhizophagus intraradices	5
361	Ruedapuente, E. O., Murilloamador, B., Castellanoscervantes, T., Garcíahernández, J. L., Tarazònherrera, M. A., & Moreno Medina, S., et al. (2010). Effects of plant growth promoting bacteria and mycorrhizal on capsicum annuum l. var. aviculare ([dierbach] d'arcy and eshbaugh) germination under stressing abiotic conditions. Plant Physiology & Biochemistry, 48(8), 724-730.	Plant Physiology & Biochemistry	2010	120 mM	Capsicum annuum L.	Solanaceae	Glycophytes	Rhizophagus intraradices	5
362	Ruedapuente, E. O., Murilloamador, B., Castellanoscervantes, T., Garcíahernández, J. L., Tarazònherrera, M. A., & Moreno Medina, S., et al. (2010). Effects of plant growth promoting bacteria and mycorrhizal on capsicum annuum l. var. aviculare ([dierbach] d'arcy and eshbaugh) germination under stressing abiotic conditions. Plant Physiology & Biochemistry, 48(8), 724-730.	Plant Physiology & Biochemistry	2010	60 mM	Capsicum annuum L.	Solanaceae	Glycophytes	Rhizophagus intraradices	5
363	Ruedapuente, E. O., Murilloamador, B., Castellanoscervantes, T., Garcíahernández, J. L., Tarazònherrera, M. A., & Moreno Medina, S., et al. (2010). Effects of plant growth promoting bacteria and mycorrhizal on capsicum annuum l. var. aviculare ([dierbach] d'arcy and eshbaugh) germination under stressing abiotic conditions. Plant Physiology & Biochemistry, 48(8), 724-730.	Plant Physiology & Biochemistry	2010	120 mM	Capsicum annuum L.	Solanaceae	Glycophytes	Rhizophagus intraradices	5
364	Ruedapuente, E. O., Murilloamador, B., Castellanoscervantes, T., Garcíahernández, J. L., Tarazònherrera, M. A., & Moreno Medina, S., et al. (2010). Effects of plant growth promoting bacteria and mycorrhizal on capsicum annuum l. var. aviculare ([dierbach] d'arcy and eshbaugh) germination under stressing abiotic conditions. Plant Physiology & Biochemistry, 48(8), 724-730.	Plant Physiology & Biochemistry	2010	60 mM	Capsicum annuum L.	Solanaceae	Glycophytes	Rhizophagus intraradices	5
365	Ruedapuente, E. O., Murilloamador, B., Castellanoscervantes, T., Garcíahernández, J. L., Tarazònherrera, M. A., & Moreno Medina, S., et al. (2010). Effects of plant growth promoting bacteria and mycorrhizal on capsicum annuum l. var. aviculare ([dierbach] d'arcy and eshbaugh) germination under stressing abiotic conditions. Plant Physiology & Biochemistry, 48(8), 724-730.	Plant Physiology & Biochemistry	2010	60 mM	Capsicum annuum L.	Solanaceae	Glycophytes	Rhizophagus intraradices	5
366	Ruiz-Lozano J M, Azcón R, Gómez M.(1996). Alleviation of salt stress by arbuscular-mycorrhizal Glomus, species in Lactuca sativa, plants. Physiologia Plantarum, 98(4),767–772.	Physiologia Plantarum	1996	3g/kg	Lactuca sativa L.	Asteraceae	Glycophytes	Funneliformis mosseae	5
367	Ruiz-Lozano J M, Azcón R, Gómez M.(1996). Alleviation of salt stress by arbuscular-mycorrhizal Glomus, species in Lactuca sativa, plants. Physiologia Plantarum, 98(4),767–772.	Physiologia Plantarum	1996	4g/kg	Lactuca sativa L.	Asteraceae	Glycophytes	Funneliformis mosseae	5
368	Ruiz-Lozano J M, Azcón R, Gómez M.(1996). Alleviation of salt stress by arbuscular-mycorrhizal Glomus, species in Lactuca sativa, plants. Physiologia Plantarum, 98(4),767–772.	Physiologia Plantarum	1996	5g/kg	Lactuca sativa L.	Asteraceae	Glycophytes	Funneliformis mosseae	5
369	Ruiz-Lozano J M, Azcón R, Gómez M.(1996). Alleviation of salt stress by arbuscular-mycorrhizal Glomus, species in Lactuca sativa, plants. Physiologia Plantarum, 98(4),767–772.	Physiologia Plantarum	1996	3g/kg	Lactuca sativa L.	Asteraceae	Glycophytes	Glomus fasciculatum	5
370	Ruiz-Lozano J M, Azcón R, Gómez M.(1996). Alleviation of salt stress by arbuscular-mycorrhizal Glomus, species in Lactuca sativa, plants. Physiologia Plantarum, 98(4),767–772.	Physiologia Plantarum	1996	4g/kg	Lactuca sativa L.	Asteraceae	Glycophytes	Glomus fasciculatum	5
371	Ruiz-Lozano J M, Azcón R, Gómez M.(1996). Alleviation of salt stress by arbuscular-mycorrhizal Glomus, species in Lactuca sativa, plants. Physiologia Plantarum, 98(4),767–772.	Physiologia Plantarum	1996	5g/kg	Lactuca sativa L.	Asteraceae	Glycophytes	Glomus fasciculatum	5
372	Ruiz-Lozano J M, Azcón R, Gómez M.(1996). Alleviation of salt stress by arbuscular-mycorrhizal Glomus, species in Lactuca sativa, plants. Physiologia Plantarum, 98(4),767–772.	Physiologia Plantarum	1996	3g/kg	Lactuca sativa L.	Asteraceae	Glycophytes	Glomus deserticola	5
373	Ruiz-Lozano J M, Azcón R, Gómez M.(1996). Alleviation of salt stress by arbuscular-mycorrhizal Glomus, species in Lactuca sativa, plants. Physiologia Plantarum, 98(4),767–772.	Physiologia Plantarum	1996	4g/kg	Lactuca sativa L.	Asteraceae	Glycophytes	Glomus deserticola	5
374	Ruiz-Lozano J M, Azcón R, Gómez M.(1996). Alleviation of salt stress by arbuscular-mycorrhizal Glomus, species in Lactuca sativa, plants. Physiologia Plantarum, 98(4),767–772.	Physiologia Plantarum	1996	5g/kg	Lactuca sativa L.	Asteraceae	Glycophytes	Glomus deserticola	5
375	Ruiz-Lozano J M, Azcón R.(2000). Symbiotic efficiency and infectivity of an autochthonous arbuscular mycorrhizal Glomus sp. from saline soils and G. deserticola under salinity. Mycorrhiza, 10(3):137-143.	Mycorrhiza	2000	0.25g/kg	Lactuca sativa L.	Asteraceae	Glycophytes	Glomus deserticola	4
376	Ruiz-Lozano J M, Azcón R.(2000). Symbiotic efficiency and infectivity of an autochthonous arbuscular mycorrhizal Glomus sp. from saline soils and G. deserticola under salinity. Mycorrhiza, 10(3):137-143.	Mycorrhiza	2000	0.5g/kg	Lactuca sativa L.	Asteraceae	Glycophytes	Glomus deserticola	4
377	Ruiz-Lozano J M, Azcón R.(2000). Symbiotic efficiency and infectivity of an autochthonous arbuscular mycorrhizal Glomus sp. from saline soils and G. deserticola under salinity. Mycorrhiza, 10(3):137-143.	Mycorrhiza	2000	0.75g/kg	Lactuca sativa L.	Asteraceae	Glycophytes	Glomus deserticola	4
378	Ruiz-Lozano J M, Azcón R.(2000). Symbiotic efficiency and infectivity of an autochthonous arbuscular mycorrhizal Glomus sp. from saline soils and G. deserticola under salinity. Mycorrhiza, 10(3):137-143.	Mycorrhiza	2000	0.25g/kg	Lactuca sativa L.	Asteraceae	Glycophytes	Glomus sp.	4
379	Ruiz-Lozano J M, Azcón R.(2000). Symbiotic efficiency and infectivity of an autochthonous arbuscular mycorrhizal Glomus sp. from saline soils and G. deserticola under salinity. Mycorrhiza, 10(3):137-143.	Mycorrhiza	2000	0.5g/kg	Lactuca sativa L.	Asteraceae	Glycophytes	Glomus sp.	4
380	Ruiz-Lozano J M, Azcón R.(2000). Symbiotic efficiency and infectivity of an autochthonous arbuscular mycorrhizal Glomus sp. from saline soils and G. deserticola under salinity. Mycorrhiza, 10(3):137-143.	Mycorrhiza	2000	0.75g/kg	Lactuca sativa L.	Asteraceae	Glycophytes	Glomus sp.	4
381	Sarwat M, Hashem A, Ahanger M A, et al.(2016). Mitigation of NaCl Stress by Arbuscular Mycorrhizal Fungi through the Modulation of Osmolytes, Antioxidants and Secondary Metabolites in Mustard (Brassica juncea L.) Plants. Frontiers in Plant Science, 7(868)	Frontiers in Plant Science,	2016	7.12 dS/m	Brassica juncea L.	Brassicaceae	Glycophytes	Funneliformis mosseae+Giomus fasciculatum+Giomus macrocarpum	5
382	Sarwat M, Hashem A, Ahanger M A, et al.(2016). Mitigation of NaCl Stress by Arbuscular Mycorrhizal Fungi through the Modulation of Osmolytes, Antioxidants and Secondary Metabolites in Mustard (Brassica juncea L.) Plants. Frontiers in Plant Science, 7(868)	Frontiers in Plant Science,	2016	7.12 dS/m	Brassica juncea L.	Brassicaceae	Glycophytes	Funneliformis mosseae+Giomus fasciculatum+Giomus macrocarpum	5
383	Sarwat M, Hashem A, Ahanger M A, et al.(2016). Mitigation of NaCl Stress by Arbuscular Mycorrhizal Fungi through the Modulation of Osmolytes, Antioxidants and Secondary Metabolites in Mustard (Brassica juncea L.) Plants. Frontiers in Plant Science, 7(868)	Frontiers in Plant Science,	2016	7.12 dS/m	Brassica juncea L.	Brassicaceae	Glycophytes	Funneliformis mosseae+Giomus fasciculatum+Giomus macrocarpum	5
384	Scagel, C. F., Bryla, D. R., & Lee, J. (2017). Salt exclusion and mycorrhizal symbiosis increase tolerance to nacl and cacl2 salinity in 'siam queen' basil. Hortscience A Publication of the American Society for Horticultural Science, 52(2),278-287.	HortScience	2017	181mM	Ocimum basilicum L.	Lamiaceae	Glycophytes	Rhizophagus irregularis+Rhizophagus intraradices	5
385	Selvakumar G, Thamizhiniyan P. (2011).The Effect of the Arbuscular Mycorrhizal (AM) Fungus Glomus intraradices on the Growth and Yield of Chilli (Capsicum annuum L.) Under Salinity Stress. World Appl Sci J, 14 (8): 1209-1214.	World Applied Sciences Journal	2011	25mM	Capsicum annuum L.	Solanaceae	Glycophytes	Rhizophagus intraradices	5
386	Selvakumar G, Thamizhiniyan P. (2011).The Effect of the Arbuscular Mycorrhizal (AM) Fungus Glomus intraradices on the Growth and Yield of Chilli (Capsicum annuum L.) Under Salinity Stress. World Appl Sci J, 14 (8): 1209-1214.	World Applied Sciences Journal	2011	50mM	Capsicum annuum L.	Solanaceae	Glycophytes	Rhizophagus intraradices	5
387	Shamshiri M H, Fattahi M.(2016). Effects of arbuscular mycorrhizal fungi on photosystem II activity of three pistachio rootstocks under salt stress as probed by the OJIP-test. Russian Journal of Plant Physiology, 63(1):101-113.	Russian Journal of Plant Physiology	2016	5dS/m	Pistacia vera L.	Anacardiaceae	Glycophytes	Funneliformis mosseae	4
388	Shamshiri M H, Fattahi M.(2016). Effects of arbuscular mycorrhizal fungi on photosystem II activity of three pistachio rootstocks under salt stress as probed by the OJIP-test. Russian Journal of Plant Physiology, 63(1):101-113.	Russian Journal of Plant Physiology	2016	5dS/m	Pistacia vera L.	Anacardiaceae	Glycophytes	Funneliformis mosseae	4
389	Shamshiri M H, Fattahi M.(2016). Effects of arbuscular mycorrhizal fungi on photosystem II activity of three pistachio rootstocks under salt stress as probed by the OJIP-test. Russian Journal of Plant Physiology, 63(1):101-113.	Russian Journal of Plant Physiology	2016	5dS/m	Pistacia vera L.	Anacardiaceae	Glycophytes	Funneliformis mosseae	4
390	Shamshiri M H, Fattahi M.(2016). Effects of arbuscular mycorrhizal fungi on photosystem II activity of three pistachio rootstocks under salt stress as probed by the OJIP-test. Russian Journal of Plant Physiology, 63(1):101-113.	Russian Journal of Plant Physiology	2016	10dS/m	Pistacia vera L.	Anacardiaceae	Glycophytes	Funneliformis mosseae	4
391	Shamshiri M H, Fattahi M.(2016). Effects of arbuscular mycorrhizal fungi on photosystem II activity of three pistachio rootstocks under salt stress as probed by the OJIP-test. Russian Journal of Plant Physiology, 63(1):101-113.	Russian Journal of Plant Physiology	2016	10dS/m	Pistacia vera L.	Anacardiaceae	Glycophytes	Funneliformis mosseae	4
392	Shamshiri M H, Fattahi M.(2016). Effects of arbuscular mycorrhizal fungi on photosystem II activity of three pistachio rootstocks under salt stress as probed by the OJIP-test. Russian Journal of Plant Physiology, 63(1):101-113.	Russian Journal of Plant Physiology	2016	10dS/m	Pistacia vera L.	Anacardiaceae	Glycophytes	Funneliformis mosseae	4
393	Shamshiri M H, Fattahi M.(2016). Effects of arbuscular mycorrhizal fungi on photosystem II activity of three pistachio rootstocks under salt stress as probed by the OJIP-test. Russian Journal of Plant Physiology, 63(1):101-113.	Russian Journal of Plant Physiology	2016	15 dS/m	Pistacia vera L.	Anacardiaceae	Glycophytes	Funneliformis mosseae	4
394	Shamshiri M H, Fattahi M.(2016). Effects of arbuscular mycorrhizal fungi on photosystem II activity of three pistachio rootstocks under salt stress as probed by the OJIP-test. Russian Journal of Plant Physiology, 63(1):101-113.	Russian Journal of Plant Physiology	2016	15 dS/m	Pistacia vera L.	Anacardiaceae	Glycophytes	Funneliformis mosseae	4
395	Shamshiri M H, Fattahi M.(2016). Effects of arbuscular mycorrhizal fungi on photosystem II activity of three pistachio rootstocks under salt stress as probed by the OJIP-test. Russian Journal of Plant Physiology, 63(1):101-113.	Russian Journal of Plant Physiology	2016	15 dS/m	Pistacia vera L.	Anacardiaceae	Glycophytes	Funneliformis mosseae	4
396	Shamshiri, M. H., & Fattahi, M. (2014). Evaluation of two biochemical markers for salt stress in three pistachio rootstocks inoculated with arbuscular mycorrhiza (Funneliformis mosseae). Journal of Stress Physiology & Biochemistry,10(1),335-346.	Journal of Stress Physiology & Biochemistry	2014	5dS/m	Pistacia vera L.	Anacardiaceae	Glycophytes	Funneliformis mosseae	4
397	Shamshiri, M. H., & Fattahi, M. (2014). Evaluation of two biochemical markers for salt stress in three pistachio rootstocks inoculated with arbuscular mycorrhiza (Funneliformis mosseae). Journal of Stress Physiology & Biochemistry,10(1),335-346.	Journal of Stress Physiology & Biochemistry	2014	10dS/m	Pistacia vera L.	Anacardiaceae	Glycophytes	Funneliformis mosseae	4
398	Shamshiri, M. H., & Fattahi, M. (2014). Evaluation of two biochemical markers for salt stress in three pistachio rootstocks inoculated with arbuscular mycorrhiza (Funneliformis mosseae). Journal of Stress Physiology & Biochemistry,10(1),335-346.	Journal of Stress Physiology & Biochemistry	2014	15 dS/m	Pistacia vera L.	Anacardiaceae	Glycophytes	Funneliformis mosseae	4
399	Shamshiri, M. H., & Fattahi, M. (2014). Evaluation of two biochemical markers for salt stress in three pistachio rootstocks inoculated with arbuscular mycorrhiza (Funneliformis mosseae). Journal of Stress Physiology & Biochemistry,10(1),335-346.	Journal of Stress Physiology & Biochemistry	2014	5dS/m	Pistacia vera L.	Anacardiaceae	Glycophytes	Funneliformis mosseae	4
400	Shamshiri, M. H., & Fattahi, M. (2014). Evaluation of two biochemical markers for salt stress in three pistachio rootstocks inoculated with arbuscular mycorrhiza (Funneliformis mosseae). Journal of Stress Physiology & Biochemistry,10(1),335-346.	Journal of Stress Physiology & Biochemistry	2014	10dS/m	Pistacia vera L.	Anacardiaceae	Glycophytes	Funneliformis mosseae	4
401	Shamshiri, M. H., & Fattahi, M. (2014). Evaluation of two biochemical markers for salt stress in three pistachio rootstocks inoculated with arbuscular mycorrhiza (Funneliformis mosseae). Journal of Stress Physiology & Biochemistry,10(1),335-346.	Journal of Stress Physiology & Biochemistry	2014	15 dS/m	Pistacia vera L.	Anacardiaceae	Glycophytes	Funneliformis mosseae	4
402	Shamshiri, M. H., & Fattahi, M. (2014). Evaluation of two biochemical markers for salt stress in three pistachio rootstocks inoculated with arbuscular mycorrhiza (Funneliformis mosseae). Journal of Stress Physiology & Biochemistry,10(1),335-346.	Journal of Stress Physiology & Biochemistry	2014	5dS/m	Pistacia vera L.	Anacardiaceae	Glycophytes	Funneliformis mosseae	4
403	Shamshiri, M. H., & Fattahi, M. (2014). Evaluation of two biochemical markers for salt stress in three pistachio rootstocks inoculated with arbuscular mycorrhiza (Funneliformis mosseae). Journal of Stress Physiology & Biochemistry,10(1),335-346.	Journal of Stress Physiology & Biochemistry	2014	10dS/m	Pistacia vera L.	Anacardiaceae	Glycophytes	Funneliformis mosseae	4
404	Shamshiri, M. H., & Fattahi, M. (2014). Evaluation of two biochemical markers for salt stress in three pistachio rootstocks inoculated with arbuscular mycorrhiza (Funneliformis mosseae). Journal of Stress Physiology & Biochemistry,10(1),335-346.	Journal of Stress Physiology & Biochemistry	2014	15 dS/m	Pistacia vera L.	Anacardiaceae	Glycophytes	Funneliformis mosseae	4
405	Sharifi, M., Ghorbanli, M., & Ebrahimzadeh, H. (2007). Improved growth of salinity-stressed soybean after inoculation with salt pre-treated mycorrhizal fungi. Journal of Plant Physiology, 164(9), 1144-1151.	Journal of Plant Physiology	2007	50mM	Glycine max (L.) Merr.	Fabaceae	Glycophytes	Claroideoglomus etunicatum	3
406	Sharifi, M., Ghorbanli, M., & Ebrahimzadeh, H. (2007). Improved growth of salinity-stressed soybean after inoculation with salt pre-treated mycorrhizal fungi. Journal of Plant Physiology, 164(9), 1144-1151.	Journal of Plant Physiology	2007	100mM	Glycine max (L.) Merr.	Fabaceae	Glycophytes	Claroideoglomus etunicatum	3
407	Sharifi, M., Ghorbanli, M., & Ebrahimzadeh, H. (2007). Improved growth of salinity-stressed soybean after inoculation with salt pre-treated mycorrhizal fungi. Journal of Plant Physiology, 164(9), 1144-1151.	Journal of Plant Physiology	2007	150mM	Glycine max (L.) Merr.	Fabaceae	Glycophytes	Claroideoglomus etunicatum	3
408	Sharifi, M., Ghorbanli, M., & Ebrahimzadeh, H. (2007). Improved growth of salinity-stressed soybean after inoculation with salt pre-treated mycorrhizal fungi. Journal of Plant Physiology, 164(9), 1144-1151.	Journal of Plant Physiology	2007	200 mM	Glycine max (L.) Merr.	Fabaceae	Glycophytes	Claroideoglomus etunicatum	3
409	Sheng, M., Tang, M., Chen, H., Yang, B., Zhang, F., & Huang, Y. (2008). Influence of arbuscular mycorrhizae on photosynthesis and water status of maize plants under salt stress. Mycorrhiza,18(6-7), 287-296.	Mycorrhiza	2008	0.5g/kg	Zea mays L.	Poaceae	Glycophytes	Funneliformis mosseae	5
410	Sheng, M., Tang, M., Chen, H., Yang, B., Zhang, F., & Huang, Y. (2008). Influence of arbuscular mycorrhizae on photosynthesis and water status of maize plants under salt stress. Mycorrhiza,18(6-7), 287-296.	Mycorrhiza	2008	1g/kg	Zea mays L.	Poaceae	Glycophytes	Funneliformis mosseae	5
411	Sheng, M., Tang, M., Chen, H., Yang, B., Zhang, F., & Huang, Y. (2008). Influence of arbuscular mycorrhizae on photosynthesis and water status of maize plants under salt stress. Mycorrhiza,18(6-7), 287-296.	Mycorrhiza	2008	1.5g/kg	Zea mays L.	Poaceae	Glycophytes	Funneliformis mosseae	5
412	Sheng, M., Tang, M., Chen, H., Yang, B., Zhang, F., & Huang, Y. (2008). Influence of arbuscular mycorrhizae on photosynthesis and water status of maize plants under salt stress. Mycorrhiza,18(6-7), 287-296.	Mycorrhiza	2008	2g/kg	Zea mays L.	Poaceae	Glycophytes	Funneliformis mosseae	5
413	Sheng M, Tang M, Zhang F, et al.(2012). Influence of arbuscular mycorrhiza on organic solutes in maize leaves under salt stress. Mycorrhiza, 21(5): 423-430.	Mycorrhiza	2011	10g/L	Zea mays L.	Poaceae	Glycophytes	Funneliformis mosseae	10
414	Sheng M, Tang M, Zhang F, et al.(2012). Influence of arbuscular mycorrhiza on organic solutes in maize leaves under salt stress. Mycorrhiza, 21(5): 423-430.	Mycorrhiza	2011	20g/L	Zea mays L.	Poaceae	Glycophytes	Funneliformis mosseae	10
415	Sinclair, G. (2013). Influence of colonization by arbuscular mycorrhizal fungi and a root endophyte on selected strawberry cultivars under salt conditions.		2013	50 mM	Fragaria × ananassa Duch.	Rosaceae	Glycophytes	Funneliformis caledonius	6
416	Sinclair, G. (2013). Influence of colonization by arbuscular mycorrhizal fungi and a root endophyte on selected strawberry cultivars under salt conditions.		2013	100 mM	Fragaria × ananassa Duch.	Rosaceae	Glycophytes	Funneliformis caledonius	6
417	Sinclair, G. (2013). Influence of colonization by arbuscular mycorrhizal fungi and a root endophyte on selected strawberry cultivars under salt conditions.		2013	200 mM	Fragaria × ananassa Duch.	Rosaceae	Glycophytes	Funneliformis caledonius	6
418	Sinclair, G. (2013). Influence of colonization by arbuscular mycorrhizal fungi and a root endophyte on selected strawberry cultivars under salt conditions.		2013	50 mM	Fragaria × ananassa Duch.	Rosaceae	Glycophytes	Rhizophagus irregularis	6
419	Sinclair, G. (2013). Influence of colonization by arbuscular mycorrhizal fungi and a root endophyte on selected strawberry cultivars under salt conditions.		2013	100 mM	Fragaria × ananassa Duch.	Rosaceae	Glycophytes	Rhizophagus irregularis	6
420	Sinclair, G. (2013). Influence of colonization by arbuscular mycorrhizal fungi and a root endophyte on selected strawberry cultivars under salt conditions.		2013	200 mM	Fragaria × ananassa Duch.	Rosaceae	Glycophytes	Rhizophagus irregularis	6
421	Sinclair, G. (2013). Influence of colonization by arbuscular mycorrhizal fungi and a root endophyte on selected strawberry cultivars under salt conditions.		2013	50 mM	Fragaria × ananassa Duch.	Rosaceae	Glycophytes	Funneliformis mosseae	6
422	Sinclair, G. (2013). Influence of colonization by arbuscular mycorrhizal fungi and a root endophyte on selected strawberry cultivars under salt conditions.		2013	100 mM	Fragaria × ananassa Duch.	Rosaceae	Glycophytes	Funneliformis mosseae	6
423	Sinclair, G. (2013). Influence of colonization by arbuscular mycorrhizal fungi and a root endophyte on selected strawberry cultivars under salt conditions.		2013	200 mM	Fragaria × ananassa Duch.	Rosaceae	Glycophytes	Funneliformis mosseae	6
424	Sinclair, G. (2013). Influence of colonization by arbuscular mycorrhizal fungi and a root endophyte on selected strawberry cultivars under salt conditions.		2013	50 mM	Fragaria × ananassa Duch.	Rosaceae	Glycophytes	Funneliformis caledonius	6
425	Sinclair, G. (2013). Influence of colonization by arbuscular mycorrhizal fungi and a root endophyte on selected strawberry cultivars under salt conditions.		2013	100 mM	Fragaria × ananassa Duch.	Rosaceae	Glycophytes	Funneliformis caledonius	6
426	Sinclair, G. (2013). Influence of colonization by arbuscular mycorrhizal fungi and a root endophyte on selected strawberry cultivars under salt conditions.		2013	200 mM	Fragaria × ananassa Duch.	Rosaceae	Glycophytes	Funneliformis caledonius	6
427	Sinclair, G. (2013). Influence of colonization by arbuscular mycorrhizal fungi and a root endophyte on selected strawberry cultivars under salt conditions.		2013	50 mM	Fragaria × ananassa Duch.	Rosaceae	Glycophytes	Rhizophagus irregularis	6
428	Sinclair, G. (2013). Influence of colonization by arbuscular mycorrhizal fungi and a root endophyte on selected strawberry cultivars under salt conditions.		2013	100 mM	Fragaria × ananassa Duch.	Rosaceae	Glycophytes	Rhizophagus irregularis	6
429	Sinclair, G. (2013). Influence of colonization by arbuscular mycorrhizal fungi and a root endophyte on selected strawberry cultivars under salt conditions.		2013	200 mM	Fragaria × ananassa Duch.	Rosaceae	Glycophytes	Rhizophagus irregularis	6
430	Sinclair, G. (2013). Influence of colonization by arbuscular mycorrhizal fungi and a root endophyte on selected strawberry cultivars under salt conditions.		2013	50 mM	Fragaria × ananassa Duch.	Rosaceae	Glycophytes	Funneliformis mosseae	6
431	Sinclair, G. (2013). Influence of colonization by arbuscular mycorrhizal fungi and a root endophyte on selected strawberry cultivars under salt conditions.		2013	100 mM	Fragaria × ananassa Duch.	Rosaceae	Glycophytes	Funneliformis mosseae	6
432	Sinclair, G. (2013). Influence of colonization by arbuscular mycorrhizal fungi and a root endophyte on selected strawberry cultivars under salt conditions.		2013	200 mM	Fragaria × ananassa Duch.	Rosaceae	Glycophytes	Funneliformis mosseae	6
433	Sinclair, G. (2013). Influence of colonization by arbuscular mycorrhizal fungi and a root endophyte on selected strawberry cultivars under salt conditions.		2013	50 mM	Fragaria × ananassa Duch.	Rosaceae	Glycophytes	Funneliformis caledonius	6
434	Sinclair, G. (2013). Influence of colonization by arbuscular mycorrhizal fungi and a root endophyte on selected strawberry cultivars under salt conditions.		2013	100 mM	Fragaria × ananassa Duch.	Rosaceae	Glycophytes	Funneliformis caledonius	6
435	Sinclair, G. (2013). Influence of colonization by arbuscular mycorrhizal fungi and a root endophyte on selected strawberry cultivars under salt conditions.		2013	200 mM	Fragaria × ananassa Duch.	Rosaceae	Glycophytes	Funneliformis caledonius	6
436	Sinclair, G. (2013). Influence of colonization by arbuscular mycorrhizal fungi and a root endophyte on selected strawberry cultivars under salt conditions.		2013	50 mM	Fragaria × ananassa Duch.	Rosaceae	Glycophytes	Rhizophagus irregularis	6
437	Sinclair, G. (2013). Influence of colonization by arbuscular mycorrhizal fungi and a root endophyte on selected strawberry cultivars under salt conditions.		2013	100 mM	Fragaria × ananassa Duch.	Rosaceae	Glycophytes	Rhizophagus irregularis	6
438	Sinclair, G. (2013). Influence of colonization by arbuscular mycorrhizal fungi and a root endophyte on selected strawberry cultivars under salt conditions.		2013	200 mM	Fragaria × ananassa Duch.	Rosaceae	Glycophytes	Rhizophagus irregularis	6
439	Sinclair, G. (2013). Influence of colonization by arbuscular mycorrhizal fungi and a root endophyte on selected strawberry cultivars under salt conditions.		2013	50 mM	Fragaria × ananassa Duch.	Rosaceae	Glycophytes	Funneliformis mosseae	6
440	Sinclair, G. (2013). Influence of colonization by arbuscular mycorrhizal fungi and a root endophyte on selected strawberry cultivars under salt conditions.		2013	100 mM	Fragaria × ananassa Duch.	Rosaceae	Glycophytes	Funneliformis mosseae	6
441	Sinclair, G. (2013). Influence of colonization by arbuscular mycorrhizal fungi and a root endophyte on selected strawberry cultivars under salt conditions.		2013	200 mM	Fragaria × ananassa Duch.	Rosaceae	Glycophytes	Funneliformis mosseae	6
442	Talaat N B, Shawky B T.(2011). Influence of arbuscular mycorrhizae on yield, nutrients, organic solutes, and antioxidant enzymes of two wheat cultivars under salt stress. Journal of Plant Nutrition and Soil Science, 174(2): 283-292.	Journal of Plant Nutrition and Soil Science	2011	3.13 dS/m	Triticum aestivum L.	Poaceae	Glycophytes	Glomus sp.	4
443	Talaat N B, Shawky B T.(2011). Influence of arbuscular mycorrhizae on yield, nutrients, organic solutes, and antioxidant enzymes of two wheat cultivars under salt stress. Journal of Plant Nutrition and Soil Science, 174(2): 283-293.	Journal of Plant Nutrition and Soil Science	2011	6.25 dS/m	Triticum aestivum L.	Poaceae	Glycophytes	Glomus sp.	4
444	Talaat N B, Shawky B T.(2011). Influence of arbuscular mycorrhizae on yield, nutrients, organic solutes, and antioxidant enzymes of two wheat cultivars under salt stress. Journal of Plant Nutrition and Soil Science, 174(2): 283-294.	Journal of Plant Nutrition and Soil Science	2011	9.38 dS/m	Triticum aestivum L.	Poaceae	Glycophytes	Glomus sp.	4
445	Talaat N B, Shawky B T.(2011). Influence of arbuscular mycorrhizae on yield, nutrients, organic solutes, and antioxidant enzymes of two wheat cultivars under salt stress. Journal of Plant Nutrition and Soil Science, 174(2): 283-295.	Journal of Plant Nutrition and Soil Science	2011	3.13 dS/m	Triticum aestivum L.	Poaceae	Glycophytes	Glomus sp.	4
446	Talaat N B, Shawky B T.(2011). Influence of arbuscular mycorrhizae on yield, nutrients, organic solutes, and antioxidant enzymes of two wheat cultivars under salt stress. Journal of Plant Nutrition and Soil Science, 174(2): 283-296.	Journal of Plant Nutrition and Soil Science	2011	6.25 dS/m	Triticum aestivum L.	Poaceae	Glycophytes	Glomus sp.	4
447	Talaat N B, Shawky B T.(2011). Influence of arbuscular mycorrhizae on yield, nutrients, organic solutes, and antioxidant enzymes of two wheat cultivars under salt stress. Journal of Plant Nutrition and Soil Science, 174(2): 283-297.	Journal of Plant Nutrition and Soil Science	2011	9.38 dS/m	Triticum aestivum L.	Poaceae	Glycophytes	Glomus sp.	4
448	Taliha Uysal Boyacıoglu, & Refik Uyanöz. (2014). Effects of mycorrhizal fungi on tolerance capability of corn grown under salt stress condition. Journal of Plant Nutrition, 37(1), 107-122.	Journal of Plant Nutrition	2014	2 dS/m	Zea mays L.	Poaceae	Glycophytes	Glomus sp.	5
449	Taliha Uysal Boyacıoglu, & Refik Uyanöz. (2014). Effects of mycorrhizal fungi on tolerance capability of corn grown under salt stress condition. Journal of Plant Nutrition, 37(1), 107-122.	Journal of Plant Nutrition	2014	2 dS/m	Zea mays L.	Poaceae	Glycophytes	Funneliformis mosseae	5
450	Taliha Uysal Boyacıoglu, & Refik Uyanöz. (2014). Effects of mycorrhizal fungi on tolerance capability of corn grown under salt stress condition. Journal of Plant Nutrition, 37(1), 107-122.	Journal of Plant Nutrition	2014	2.5 dS/m	Zea mays L.	Poaceae	Glycophytes	Glomus sp.	5
451	Taliha Uysal Boyacıoglu, & Refik Uyanöz. (2014). Effects of mycorrhizal fungi on tolerance capability of corn grown under salt stress condition. Journal of Plant Nutrition, 37(1), 107-122.	Journal of Plant Nutrition	2014	2.5 dS/m	Zea mays L.	Poaceae	Glycophytes	Funneliformis mosseae	5
452	Taliha Uysal Boyacıoglu, & Refik Uyanöz. (2014). Effects of mycorrhizal fungi on tolerance capability of corn grown under salt stress condition. Journal of Plant Nutrition, 37(1), 107-122.	Journal of Plant Nutrition	2014	3.5 dS/m	Zea mays L.	Poaceae	Glycophytes	Glomus sp.	5
453	Taliha Uysal Boyacıoglu, & Refik Uyanöz. (2014). Effects of mycorrhizal fungi on tolerance capability of corn grown under salt stress condition. Journal of Plant Nutrition, 37(1), 107-122.	Journal of Plant Nutrition	2014	3.5 dS/m	Zea mays L.	Poaceae	Glycophytes	Funneliformis mosseae	5
454	Taliha Uysal Boyacıoglu, & Refik Uyanöz. (2014). Effects of mycorrhizal fungi on tolerance capability of corn grown under salt stress condition. Journal of Plant Nutrition, 37(1), 107-122.	Journal of Plant Nutrition	2014	5 dS/m	Zea mays L.	Poaceae	Glycophytes	Glomus sp.	5
455	Taliha Uysal Boyacıoglu, & Refik Uyanöz. (2014). Effects of mycorrhizal fungi on tolerance capability of corn grown under salt stress condition. Journal of Plant Nutrition, 37(1), 107-122.	Journal of Plant Nutrition	2014	5 dS/m	Zea mays L.	Poaceae	Glycophytes	Funneliformis mosseae	5
456	Taliha Uysal Boyacıoglu, & Refik Uyanöz. (2014). Effects of mycorrhizal fungi on tolerance capability of corn grown under salt stress condition. Journal of Plant Nutrition, 37(1), 107-122.	Journal of Plant Nutrition	2014	8 dS/m	Zea mays L.	Poaceae	Glycophytes	Glomus sp.	5
457	Taliha Uysal Boyacıoglu, & Refik Uyanöz. (2014). Effects of mycorrhizal fungi on tolerance capability of corn grown under salt stress condition. Journal of Plant Nutrition, 37(1), 107-122.	Journal of Plant Nutrition	2014	8 dS/m	Zea mays L.	Poaceae	Glycophytes	Funneliformis mosseae	5
458	Taliha Uysal Boyacıoglu, & Refik Uyanöz. (2014). Effects of mycorrhizal fungi on tolerance capability of corn grown under salt stress condition. Journal of Plant Nutrition, 37(1), 107-122.	Journal of Plant Nutrition	2014	12 dS/m	Zea mays L.	Poaceae	Glycophytes	Glomus sp.	5
459	Taliha Uysal Boyacıoglu, & Refik Uyanöz. (2014). Effects of mycorrhizal fungi on tolerance capability of corn grown under salt stress condition. Journal of Plant Nutrition, 37(1), 107-122.	Journal of Plant Nutrition	2014	12 dS/m	Zea mays L.	Poaceae	Glycophytes	Funneliformis mosseae	5
460	Tian C Y, Feng G, Li X L, et al.(2004). Different effects of arbuscular mycorrhizal fungal isolates from saline or non-saline soil on salinity tolerance of plants. Applied Soil Ecology, 26(2):143-150.	Applied Soil Ecology	2004	1g/kg	Gossypium arboreum L.	Malvaceae	Glycophytes	Funneliformis mosseae	3
461	Tian C Y, Feng G, Li X L, et al.(2004). Different effects of arbuscular mycorrhizal fungal isolates from saline or non-saline soil on salinity tolerance of plants. Applied Soil Ecology, 26(2):143-150.	Applied Soil Ecology	2004	1g/kg	Gossypium arboreum L.	Malvaceae	Glycophytes	Funneliformis mosseae	3
462	Tian C Y, Feng G, Li X L, et al.(2004). Different effects of arbuscular mycorrhizal fungal isolates from saline or non-saline soil on salinity tolerance of plants. Applied Soil Ecology, 26(2):143-150.	Applied Soil Ecology	2004	2 g/kg	Gossypium arboreum L.	Malvaceae	Glycophytes	Funneliformis mosseae	3
463	Tian C Y, Feng G, Li X L, et al.(2004). Different effects of arbuscular mycorrhizal fungal isolates from saline or non-saline soil on salinity tolerance of plants. Applied Soil Ecology, 26(2):143-150.	Applied Soil Ecology	2004	2 g/kg	Gossypium arboreum L.	Malvaceae	Glycophytes	Funneliformis mosseae	3
464	Tian C Y, Feng G, Li X L, et al.(2004). Different effects of arbuscular mycorrhizal fungal isolates from saline or non-saline soil on salinity tolerance of plants. Applied Soil Ecology, 26(2):143-150.	Applied Soil Ecology	2004	3g/kg	Gossypium arboreum L.	Malvaceae	Glycophytes	Funneliformis mosseae	3
465	Tian C Y, Feng G, Li X L, et al.(2004). Different effects of arbuscular mycorrhizal fungal isolates from saline or non-saline soil on salinity tolerance of plants. Applied Soil Ecology, 26(2):143-150.	Applied Soil Ecology	2004	3g/kg	Gossypium arboreum L.	Malvaceae	Glycophytes	Funneliformis mosseae	3
466	Turkmen O, Sensoy S, Demir S, et al. Turkmen O, Sensoy S, Demir S, et al.(2008). Effects of two different AMF species on growth and nutrient content of pepper seedlings grown under moderate salt stress. African Journal of Biotechnology,7(4):392-396.	African Journal of Biotechnology	2008	75 ppm	Capsicum annuum L.	Solanaceae	Glycophytes	Rhizophagus intraradices	4
467	Turkmen O, Sensoy S, Demir S, et al. Turkmen O, Sensoy S, Demir S, et al.(2008). Effects of two different AMF species on growth and nutrient content of pepper seedlings grown under moderate salt stress. African Journal of Biotechnology,7(4):392-396.	African Journal of Biotechnology	2008	75 ppm	Capsicum annuum L.	Solanaceae	Glycophytes	Glomus margarita	4
468	Upreti K K, Bhatt R M, Panneerselvam P, et al.(2015). Morpho-Physiological Responses of Grape Rootstock â€˜Dogridgeâ€™ to Arbuscular Mycorrhizal Fungi Inoculation Under Salinity Stress. International Journal of Fruit Science, 16(2):191-209.	International Journal of Fruit Science	2015	150 mM	Vitis vinifera L.	Vitaceae	Glycophytes	Funneliformis mosseae	4
469	Upreti K K, Bhatt R M, Panneerselvam P, et al.(2015). Morpho-Physiological Responses of Grape Rootstock â€˜Dogridgeâ€™ to Arbuscular Mycorrhizal Fungi Inoculation Under Salinity Stress. International Journal of Fruit Science, 16(2):191-209.	International Journal of Fruit Science	2015	250 mM	Vitis vinifera L.	Vitaceae	Glycophytes	Funneliformis mosseae	4
470	Wang Y, Wang M, Li Y, et al.(2018). Effects of arbuscular mycorrhizal fungi on growth and nitrogen uptake of Chrysanthemum morifolium under salt stress. Scientific Reports,7(1):12181.	Scientific Reports	2018	50 mM	Chrysanthemum morifolium (Ramat.) Tzvel.	Asteraceae	Glycophytes	Funneliformis mosseae	5
471	Wang Y, Wang M, Li Y, et al.(2018). Effects of arbuscular mycorrhizal fungi on growth and nitrogen uptake of Chrysanthemum morifolium under salt stress. Scientific Reports,7(1):12181.	Scientific Reports	2018	50 mM	Chrysanthemum morifolium (Ramat.) Tzvel.	Asteraceae	Glycophytes	Diversispora versiformis	5
472	Wang Y, Wang M, Li Y, et al.(2018). Effects of arbuscular mycorrhizal fungi on growth and nitrogen uptake of Chrysanthemum morifolium under salt stress. Scientific Reports,7(1):12181.	Scientific Reports	2018	50 mM	Chrysanthemum morifolium (Ramat.) Tzvel.	Asteraceae	Glycophytes	Funneliformis mosseae+Diversispora versiformis	5
473	Wang Y, Wang M, Li Y, et al.(2018). Effects of arbuscular mycorrhizal fungi on growth and nitrogen uptake of Chrysanthemum morifolium under salt stress. Scientific Reports,7(1):12181.	Scientific Reports	2018	200 mM	Chrysanthemum morifolium (Ramat.) Tzvel.	Asteraceae	Glycophytes	Funneliformis mosseae	5
474	Wang Y, Wang M, Li Y, et al.(2018). Effects of arbuscular mycorrhizal fungi on growth and nitrogen uptake of Chrysanthemum morifolium under salt stress. Scientific Reports,7(1):12181.	Scientific Reports	2018	200 mM	Chrysanthemum morifolium (Ramat.) Tzvel.	Asteraceae	Glycophytes	Diversispora versiformis	5
475	Wang Y, Wang M, Li Y, et al.(2018). Effects of arbuscular mycorrhizal fungi on growth and nitrogen uptake of Chrysanthemum morifolium under salt stress. Scientific Reports,7(1):12181.	Scientific Reports	2018	200 mM	Chrysanthemum morifolium (Ramat.) Tzvel.	Asteraceae	Glycophytes	Funneliformis mosseae+Diversispora versiformis	5
476	Wu, Q. S., Zou, Y. N., & He, X. H. (2010). Contributions of arbuscular mycorrhizal fungi to growth, photosynthesis, root morphology and ionic balance of citrus seedlings under salt stress. Acta Physiologiae Plantarum, 32(2), 297-304.	Acta Physiologiae Plantarum	2010	100mM	Poncirus trofoliata L.	Rutaceae	Glycophytes	Funneliformis mosseae	3
477	Wu, Q. S., Zou, Y. N., & He, X. H. (2010). Contributions of arbuscular mycorrhizal fungi to growth, photosynthesis, root morphology and ionic balance of citrus seedlings under salt stress. Acta Physiologiae Plantarum, 32(2), 297-304.	Acta Physiologiae Plantarum	2010	100mM	Poncirus trofoliata L.	Rutaceae	Glycophytes	Paraglomus occultum	3
478	Wu Q S, Zou Y N, He X H.(2013). Mycorrhizal symbiosis enhances tolerance to NaCl stress through selective absorption but not selective transport of K+ over Na+ in trifoliate orange. Scientia Horticulturae, 160: 366-374.	Scientia Horticulturae	2013	100mM	Poncirus trofoliata L.	Rutaceae	Glycophytes	Funneliformis mosseae	4
479	Wu Q S, Zou Y N, Liu W, et al.(2010). Alleviation of salt stress in citrus seedlings inoculated with mycorrhiza changes in leaf antioxidant defense systems.Plant Soil & Environment, 56(10): 470-475.	Plant Soil & Environment	2010	100mM	Poncirus trofoliata L.	Rutaceae	Glycophytes	Funneliformis mosseae	4
480	Wu Q S, Zou Y N, Liu W, et al.(2010). Alleviation of salt stress in citrus seedlings inoculated with mycorrhiza changes in leaf antioxidant defense systems.Plant Soil & Environment, 56(10): 470-475.	Plant Soil & Environment	2010	100mM	Poncirus trofoliata L.	Rutaceae	Glycophytes	Glomus versiforme	4
481	Wu, Q. S., & Zou, Y. N. (2013). Mycorrhizal symbiosis alters root h+ effluxes and root system architecture of trifoliate orange seedlings under salt stress. Journal of Animal & Plant Sciences, 23(1):143-148.	Journal of Animal & Plant Sciences	2013	100mM	Poncirus trofoliata L.	Rutaceae	Glycophytes	Funneliformis mosseae	4
482	Wu, Q. S., & Zou, Y. N. (2013). Mycorrhizal symbiosis alters root h+ effluxes and root system architecture of trifoliate orange seedlings under salt stress. Journal of Animal & Plant Sciences, 23(1):143-148.	Journal of Animal & Plant Sciences	2013	100mM	Poncirus trofoliata L.	Rutaceae	Glycophytes	Funneliformis mosseae	4
483	Wu, Q. S., & Zou, Y. N. (2013). Mycorrhizal symbiosis alters root h+ effluxes and root system architecture of trifoliate orange seedlings under salt stress. Journal of Animal & Plant Sciences, 23(1):143-148.	Journal of Animal & Plant Sciences	2013	100mM	Poncirus trofoliata L.	Rutaceae	Glycophytes	Funneliformis mosseae	4
484	Xu HW,Lu Y, Tong S. (2018). Effects of arbuscular mycorrhizal fungi on photosynthesis and chlorophyll fluorescence of maize seedlings under salt stress. Emirates Journal of Food and Agriculture,30(3):199-204.	Emirates Journal of Food and Agriculture	2018	300 mM	Zea mays L.	Poaceae	Glycophytes	Glomus tortuosum	4
485	Xu HW,Lu Y, Tong S. (2018). Effects of arbuscular mycorrhizal fungi on photosynthesis and chlorophyll fluorescence of maize seedlings under salt stress. Emirates Journal of Food and Agriculture,30(3):199-204.	Emirates Journal of Food and Agriculture	2018	150 mM	Zea mays L.	Poaceae	Glycophytes	Glomus tortuosum	4
486	Xueming Zai, Yu Zai, Huanshi Zhang, & Zhenping Hao. (2015). Characterising the rhizospheric soil niches of beach plum (prunus maritima) colonised by arbuscularmycorrhizal fungi and/or phosphate-solubilising fungi when grown under nacl stress. Journal of Pomology and Horticultural Science, 90(4), 469-475.	Journal of Pomology and Horticultural Science	2015	1%，	Prunus maritima	Rosaceae	Glycophytes	Funneliformis mosseae	3
487	Xueming, Z., Hao, Z. P., Yu, Z., Zhang, H. S., & Pei, Q. (2014). Arbuscular mycorrhizal fungi (amf) and phosphate-solubilizing fungus (psf) on tolerance of beach plum (prunus maritima) under salt stress. Australian Journal of Crop Science, 8(6), 945-950.	Australian Journal of Crop Science	2014	1.15%，	Prunus maritima	Rosaceae	Glycophytes	Funneliformis mosseae	3
488	Yamato M, Ikeda S, Iwase K.(2018). Community of arbuscular mycorrhizal fungi in a coastal vegetation on Okinawa island and effect of the isolated fungi on growth of sorghum under salt-treated conditions.Mycorrhiza,18(5):241-252	Mycorrhiza	2008	100mM	Sorghum bicolor L.	Poaceae	Glycophytes	Glomus sp.	6
489	Yamato M, Ikeda S, Iwase K.(2018). Community of arbuscular mycorrhizal fungi in a coastal vegetation on Okinawa island and effect of the isolated fungi on growth of sorghum under salt-treated conditions.Mycorrhiza,18(5):241-252	Mycorrhiza	2008	100mM	Sorghum bicolor L.	Poaceae	Glycophytes	Glomus sp.	6
490	Yamato M, Ikeda S, Iwase K.(2018). Community of arbuscular mycorrhizal fungi in a coastal vegetation on Okinawa island and effect of the isolated fungi on growth of sorghum under salt-treated conditions.Mycorrhiza,18(5):241-252	Mycorrhiza	2008	100mM	Sorghum bicolor L.	Poaceae	Glycophytes	Glomus sp.	6
491	Yamato M, Ikeda S, Iwase K.(2018). Community of arbuscular mycorrhizal fungi in a coastal vegetation on Okinawa island and effect of the isolated fungi on growth of sorghum under salt-treated conditions.Mycorrhiza,18(5):241-252	Mycorrhiza	2008	200mM	Sorghum bicolor L.	Poaceae	Glycophytes	Glomus sp.	6
492	Yamato M, Ikeda S, Iwase K.(2018). Community of arbuscular mycorrhizal fungi in a coastal vegetation on Okinawa island and effect of the isolated fungi on growth of sorghum under salt-treated conditions.Mycorrhiza,18(5):241-252	Mycorrhiza	2008	200mM	Sorghum bicolor L.	Poaceae	Glycophytes	Glomus sp.	6
493	Yamato M, Ikeda S, Iwase K.(2018). Community of arbuscular mycorrhizal fungi in a coastal vegetation on Okinawa island and effect of the isolated fungi on growth of sorghum under salt-treated conditions.Mycorrhiza,18(5):241-252	Mycorrhiza	2008	200mM	Sorghum bicolor L.	Poaceae	Glycophytes	Glomus sp.	6
494	Yang S J, Zhang Z L, Xue Y X, et al.(2014). Arbuscular mycorrhizal fungi increase salt tolerance of apple seedlings. Botanical Studies, 55(1):1-7.	Botanical Studies	2014	2‰	Malus pumila Mill.	Rosaceae	Glycophytes	Glomus versiforme	6
495	Yang S J, Zhang Z L, Xue Y X, et al.(2014). Arbuscular mycorrhizal fungi increase salt tolerance of apple seedlings. Botanical Studies, 55(1):1-7.	Botanical Studies	2014	4‰	Malus pumila Mill.	Rosaceae	Glycophytes	Glomus versiforme	6
496	Yang S J, Zhang Z L, Xue Y X, et al.(2014). Arbuscular mycorrhizal fungi increase salt tolerance of apple seedlings. Botanical Studies, 55(1):1-7.	Botanical Studies	2014	6‰	Malus pumila Mill.	Rosaceae	Glycophytes	Glomus versiforme	6
497	Yang S J, Zhang Z L, Xue Y X, et al.(2014). Arbuscular mycorrhizal fungi increase salt tolerance of apple seedlings. Botanical Studies, 55(1):1-7.	Botanical Studies	2014	2‰	Malus pumila Mill.	Rosaceae	Glycophytes	Glomus versiforme	6
498	Yang S J, Zhang Z L, Xue Y X, et al.(2014). Arbuscular mycorrhizal fungi increase salt tolerance of apple seedlings. Botanical Studies, 55(1):1-7.	Botanical Studies	2014	4‰	Malus pumila Mill.	Rosaceae	Glycophytes	Glomus versiforme	6
499	Yang S J, Zhang Z L, Xue Y X, et al.(2014). Arbuscular mycorrhizal fungi increase salt tolerance of apple seedlings. Botanical Studies, 55(1):1-7.	Botanical Studies	2014	6‰	Malus pumila Mill.	Rosaceae	Glycophytes	Glomus versiforme	6
500	Yang S J, Zhang Z L, Xue Y X, et al.(2014). Arbuscular mycorrhizal fungi increase salt tolerance of apple seedlings. Botanical Studies, 55(1):1-7.	Botanical Studies	2014	2‰	Malus pumila Mill.	Rosaceae	Glycophytes	Glomus versiforme	6
501	Yang S J, Zhang Z L, Xue Y X, et al.(2014). Arbuscular mycorrhizal fungi increase salt tolerance of apple seedlings. Botanical Studies, 55(1):1-7.	Botanical Studies	2014	4‰	Malus pumila Mill.	Rosaceae	Glycophytes	Glomus versiforme	6
502	Yang S J, Zhang Z L, Xue Y X, et al.(2014). Arbuscular mycorrhizal fungi increase salt tolerance of apple seedlings. Botanical Studies, 55(1):1-7.	Botanical Studies	2014	6‰	Malus pumila Mill.	Rosaceae	Glycophytes	Glomus versiforme	6
503	Yang, X., H. YU, Y. U., Zhang, T., Guo, J., & Zhang, X. (2016). Arbuscular mycorrhizal fungi improve the antioxidative response and the seed production of suaedoideae species suaeda physophora pall under salt stress. Notulae Botanicae Horti Agrobotanici Cluj-Napoca, 44(2), 533-540.	Not Bot Horti Agrobo	2016	50mM	Suaeda physophora	Chenopodiaceae	Halophytes	Claroideoglomus etunicatum	4
504	Yang, X., H. YU, Y. U., Zhang, T., Guo, J., & Zhang, X. (2016). Arbuscular mycorrhizal fungi improve the antioxidative response and the seed production of suaedoideae species suaeda physophora pall under salt stress. Notulae Botanicae Horti Agrobotanici Cluj-Napoca, 44(2), 533-540.	Not Bot Horti Agrobo	2016	50mM	Suaeda physophora	Chenopodiaceae	Halophytes	Funneliformis mosseae	4
505	Yang, X., H. YU, Y. U., Zhang, T., Guo, J., & Zhang, X. (2016). Arbuscular mycorrhizal fungi improve the antioxidative response and the seed production of suaedoideae species suaeda physophora pall under salt stress. Notulae Botanicae Horti Agrobotanici Cluj-Napoca, 44(2), 533-540.	Not Bot Horti Agrobo	2016	100mM	Suaeda physophora	Chenopodiaceae	Halophytes	Claroideoglomus etunicatum	4
506	Yang, X., H. YU, Y. U., Zhang, T., Guo, J., & Zhang, X. (2016). Arbuscular mycorrhizal fungi improve the antioxidative response and the seed production of suaedoideae species suaeda physophora pall under salt stress. Notulae Botanicae Horti Agrobotanici Cluj-Napoca, 44(2), 533-540.	Not Bot Horti Agrobo	2016	100mM	Suaeda physophora	Chenopodiaceae	Halophytes	Funneliformis mosseae	4
507	Yang, X., H. YU, Y. U., Zhang, T., Guo, J., & Zhang, X. (2016). Arbuscular mycorrhizal fungi improve the antioxidative response and the seed production of suaedoideae species suaeda physophora pall under salt stress. Notulae Botanicae Horti Agrobotanici Cluj-Napoca, 44(2), 533-540.	Not Bot Horti Agrobo	2016	200mM	Suaeda physophora	Chenopodiaceae	Halophytes	Claroideoglomus etunicatum	4
508	Yang, X., H. YU, Y. U., Zhang, T., Guo, J., & Zhang, X. (2016). Arbuscular mycorrhizal fungi improve the antioxidative response and the seed production of suaedoideae species suaeda physophora pall under salt stress. Notulae Botanicae Horti Agrobotanici Cluj-Napoca, 44(2), 533-540.	Not Bot Horti Agrobo	2016	200mM	Suaeda physophora	Chenopodiaceae	Halophytes	Funneliformis mosseae	4
509	Yang, X., H. YU, Y. U., Zhang, T., Guo, J., & Zhang, X. (2016). Arbuscular mycorrhizal fungi improve the antioxidative response and the seed production of suaedoideae species suaeda physophora pall under salt stress. Notulae Botanicae Horti Agrobotanici Cluj-Napoca, 44(2), 533-540.	Not Bot Horti Agrobo	2016	400mM	Suaeda physophora	Chenopodiaceae	Halophytes	Claroideoglomus etunicatum	4
510	Yang, X., H. YU, Y. U., Zhang, T., Guo, J., & Zhang, X. (2016). Arbuscular mycorrhizal fungi improve the antioxidative response and the seed production of suaedoideae species suaeda physophora pall under salt stress. Notulae Botanicae Horti Agrobotanici Cluj-Napoca, 44(2), 533-540.	Not Bot Horti Agrobo	2016	400mM	Suaeda physophora	Chenopodiaceae	Halophytes	Funneliformis mosseae	4
511	Yano-Melo A M, Jr O J S, Maia L C.(2003). Tolerance of mycorrhized banana (Musa sp. cv. Pacovan) plantlets to saline stress. Agriculture Ecosystems & Environment, 95(1):343-349.	Agriculture Ecosystems & Environment	2003	1.02 dS/m	Musa nana Lour.	Musaceae	Glycophytes	Acaulospora scrobiculata Trappe	4
512	Yano-Melo A M, Jr O J S, Maia L C.(2003). Tolerance of mycorrhized banana (Musa sp. cv. Pacovan) plantlets to saline stress. Agriculture Ecosystems & Environment, 95(1):343-349.	Agriculture Ecosystems & Environment	2003	2.07 dS/m	Musa nana Lour.	Musaceae	Glycophytes	Acaulospora scrobiculata Trappe	4
513	Yano-Melo A M, Jr O J S, Maia L C.(2003). Tolerance of mycorrhized banana (Musa sp. cv. Pacovan) plantlets to saline stress. Agriculture Ecosystems & Environment, 95(1):343-349.	Agriculture Ecosystems & Environment	2003	4.6 dS/m	Musa nana Lour.	Musaceae	Glycophytes	Acaulospora scrobiculata Trappe	4
514	Yano-Melo A M, Jr O J S, Maia L C.(2003). Tolerance of mycorrhized banana (Musa sp. cv. Pacovan) plantlets to saline stress. Agriculture Ecosystems & Environment, 95(1):343-349.	Agriculture Ecosystems & Environment	2003	7.39 dS/m	Musa nana Lour.	Musaceae	Glycophytes	Acaulospora scrobiculata Trappe	4
515	Yano-Melo A M, Jr O J S, Maia L C.(2003). Tolerance of mycorrhized banana (Musa sp. cv. Pacovan) plantlets to saline stress. Agriculture Ecosystems & Environment, 95(1):343-349.	Agriculture Ecosystems & Environment	2003	1.02 dS/m	Musa nana Lour.	Musaceae	Glycophytes	Claroideoglomus etunicatum	4
516	Yano-Melo A M, Jr O J S, Maia L C.(2003). Tolerance of mycorrhized banana (Musa sp. cv. Pacovan) plantlets to saline stress. Agriculture Ecosystems & Environment, 95(1):343-349.	Agriculture Ecosystems & Environment	2003	2.07 dS/m	Musa nana Lour.	Musaceae	Glycophytes	Claroideoglomus etunicatum	4
517	Yano-Melo A M, Jr O J S, Maia L C.(2003). Tolerance of mycorrhized banana (Musa sp. cv. Pacovan) plantlets to saline stress. Agriculture Ecosystems & Environment, 95(1):343-349.	Agriculture Ecosystems & Environment	2003	4.6 dS/m	Musa nana Lour.	Musaceae	Glycophytes	Claroideoglomus etunicatum	4
518	Yano-Melo A M, Jr O J S, Maia L C.(2003). Tolerance of mycorrhized banana (Musa sp. cv. Pacovan) plantlets to saline stress. Agriculture Ecosystems & Environment, 95(1):343-349.	Agriculture Ecosystems & Environment	2003	7.39 dS/m	Musa nana Lour.	Musaceae	Glycophytes	Claroideoglomus etunicatum	4
519	Yano-Melo A M, Jr O J S, Maia L C.(2003). Tolerance of mycorrhized banana (Musa sp. cv. Pacovan) plantlets to saline stress. Agriculture Ecosystems & Environment, 95(1):343-349.	Agriculture Ecosystems & Environment	2003	1.02 dS/m	Musa nana Lour.	Musaceae	Glycophytes	Glomus clarum	4
520	Yano-Melo A M, Jr O J S, Maia L C.(2003). Tolerance of mycorrhized banana (Musa sp. cv. Pacovan) plantlets to saline stress. Agriculture Ecosystems & Environment, 95(1):343-349.	Agriculture Ecosystems & Environment	2003	2.07 dS/m	Musa nana Lour.	Musaceae	Glycophytes	Glomus clarum	4
521	Yano-Melo A M, Jr O J S, Maia L C.(2003). Tolerance of mycorrhized banana (Musa sp. cv. Pacovan) plantlets to saline stress. Agriculture Ecosystems & Environment, 95(1):343-349.	Agriculture Ecosystems & Environment	2003	4.6 dS/m	Musa nana Lour.	Musaceae	Glycophytes	Glomus clarum	4
522	Yano-Melo A M, Jr O J S, Maia L C.(2003). Tolerance of mycorrhized banana (Musa sp. cv. Pacovan) plantlets to saline stress. Agriculture Ecosystems & Environment, 95(1):343-349.	Agriculture Ecosystems & Environment	2003	7.39 dS/m	Musa nana Lour.	Musaceae	Glycophytes	Glomus clarum	4
523	Zhang H, Wu X, Li G, et al.(2011). Interactions between arbuscular mycorrhizal fungi and phosphate-solubilizing fungus (Mortierella sp.) and their effects on Kostelelzkya virginica growth and enzyme activities of rhizosphere and bulk soils at different salinities. Biology & Fertility of Soils, 47(5):543-554.	Biology & Fertility of Soils	2011	100 mM	Kostelelzkya virginica	Malvaceae	Halophytes	Funneliformis mosseae	3
524	Zhang H, Wu X, Li G, et al.(2011). Interactions between arbuscular mycorrhizal fungi and phosphate-solubilizing fungus (Mortierella sp.) and their effects on Kostelelzkya virginica growth and enzyme activities of rhizosphere and bulk soils at different salinities. Biology & Fertility of Soils, 47(5):543-554.	Biology & Fertility of Soils	2011	100 mM	Kostelelzkya virginica	Malvaceae	Halophytes	Giomus aggregatum	3
525	Zhang H, Wu X, Li G, et al.(2011). Interactions between arbuscular mycorrhizal fungi and phosphate-solubilizing fungus (Mortierella sp.) and their effects on Kostelelzkya virginica growth and enzyme activities of rhizosphere and bulk soils at different salinities. Biology & Fertility of Soils, 47(5):543-554.	Biology & Fertility of Soils	2011	100 mM	Kostelelzkya virginica	Malvaceae	Halophytes	Funneliformis mosseae+Glomus geosporum	3
526	Zhang H, Wu X, Li G, et al.(2011). Interactions between arbuscular mycorrhizal fungi and phosphate-solubilizing fungus (Mortierella sp.) and their effects on Kostelelzkya virginica growth and enzyme activities of rhizosphere and bulk soils at different salinities. Biology & Fertility of Soils, 47(5):543-554.	Biology & Fertility of Soils	2011	200 mM	Kostelelzkya virginica	Malvaceae	Halophytes	Funneliformis mosseae	3
527	Zhang H, Wu X, Li G, et al.(2011). Interactions between arbuscular mycorrhizal fungi and phosphate-solubilizing fungus (Mortierella sp.) and their effects on Kostelelzkya virginica growth and enzyme activities of rhizosphere and bulk soils at different salinities. Biology & Fertility of Soils, 47(5):543-554.	Biology & Fertility of Soils	2011	200 mM	Kostelelzkya virginica	Malvaceae	Halophytes	Giomus aggregatum	3
528	Zhang H, Wu X, Li G, et al.(2011). Interactions between arbuscular mycorrhizal fungi and phosphate-solubilizing fungus (Mortierella sp.) and their effects on Kostelelzkya virginica growth and enzyme activities of rhizosphere and bulk soils at different salinities. Biology & Fertility of Soils, 47(5):543-554.	Biology & Fertility of Soils	2011	200 mM	Kostelelzkya virginica	Malvaceae	Halophytes	Funneliformis mosseae+Glomus geosporum	3
529	Zhang H, Wu X, Li G, et al.(2011). Interactions between arbuscular mycorrhizal fungi and phosphate-solubilizing fungus (Mortierella sp.) and their effects on Kostelelzkya virginica growth and enzyme activities of rhizosphere and bulk soils at different salinities. Biology & Fertility of Soils, 47(5):543-554.	Biology & Fertility of Soils	2011	300 mM	Kostelelzkya virginica	Malvaceae	Halophytes	Funneliformis mosseae	3
530	Zhang H, Wu X, Li G, et al.(2011). Interactions between arbuscular mycorrhizal fungi and phosphate-solubilizing fungus (Mortierella sp.) and their effects on Kostelelzkya virginica growth and enzyme activities of rhizosphere and bulk soils at different salinities. Biology & Fertility of Soils, 47(5):543-554.	Biology & Fertility of Soils	2011	300 mM	Kostelelzkya virginica	Malvaceae	Halophytes	Giomus aggregatum	3
531	Zhang H, Wu X, Li G, et al.(2011). Interactions between arbuscular mycorrhizal fungi and phosphate-solubilizing fungus (Mortierella sp.) and their effects on Kostelelzkya virginica growth and enzyme activities of rhizosphere and bulk soils at different salinities. Biology & Fertility of Soils, 47(5):543-554.	Biology & Fertility of Soils	2011	300 mM	Kostelelzkya virginica	Malvaceae	Halophytes	Funneliformis mosseae+Glomus geosporum	3
532	Zhang Y C, Wang P, Wu Q H, et al.(2016). Arbuscular mycorrhizas improve plant growth and soil structure in trifoliate orange under salt stress. Archives of Agronomy & Soil Science, 63(4):491-500.	Archives of Agronomy & Soil Science	2016	100mM	Citrus	Rutaceae	Glycophytes	Diversispora versiformis	3
533	Zhang, Y. F., Wang, P., Yang, Y. F., Bi, Q., Tian, S. Y., & Shi, X. W. (2011). Arbuscular mycorrhizal fungi improve reestablishment of leymus chinensis in bare saline-alkaline soil: implication on vegetation restoration of extremely degraded land. Journal of Arid Environments, 75(9), 773-778.	Journal of Arid Environments	2011	6.06±0.23g/kg	Leymus chinensis	Poaceae	Halophytes	Funneliformis mosseae+Glomus geosporum	4
534	Zhang, Y. F., Wang, P., Yang, Y. F., Bi, Q., Tian, S. Y., & Shi, X. W. (2011). Arbuscular mycorrhizal fungi improve reestablishment of leymus chinensis in bare saline-alkaline soil: implication on vegetation restoration of extremely degraded land. Journal of Arid Environments, 75(9), 773-778.	Journal of Arid Environments	2011	6.06±0.23g/kg	Leymus chinensis	Poaceae	Halophytes	Funneliformis mosseae+Glomus geosporum	6
535	Zhang, Y. F., Wang, P., Yang, Y. F., Bi, Q., Tian, S. Y., & Shi, X. W. (2011). Arbuscular mycorrhizal fungi improve reestablishment of leymus chinensis in bare saline-alkaline soil: implication on vegetation restoration of extremely degraded land. Journal of Arid Environments, 75(9), 773-778.	Journal of Arid Environments	2011	6.06±0.23g/kg	Leymus chinensis	Poaceae	Halophytes	Funneliformis mosseae+Glomus geosporum	6
536	Zhang, Y. F., Wang, P., Yang, Y. F., Bi, Q., Tian, S. Y., & Shi, X. W. (2011). Arbuscular mycorrhizal fungi improve reestablishment of leymus chinensis in bare saline-alkaline soil: implication on vegetation restoration of extremely degraded land. Journal of Arid Environments, 75(9), 773-778.	Journal of Arid Environments	2011	6.06±0.23g/kg	Leymus chinensis	Poaceae	Halophytes	Funneliformis mosseae+Glomus geosporum	6
537	Zhang, W., Wang, C., Lu, T., & Zheng, Y. (2018). Cooperation between arbuscular mycorrhizal fungi and earthworms promotes the physiological adaptation of maize under a high salt stress. Plant & Soil, 423(1-2), 125-140.	Plant & Soil	2018	8.56ds/m	Zea mays L.	Poaceae	Glycophytes	Funneliformis mosseae	4
538	Zhu RF,Tanf FL,Lin JL,et al.(2016).Co-inoculation of arbusculr mycorrhizae and nitrogen fixing bacteria enhance alfalfa yield under saline conditions.Pak. J. Bot., 48(2): 763-770.	Pak. J. Bot.	2017	60 mM	Medicago sativa L.	Fabaceae	Glycophytes	Funneliformis mosseae	3
539	Zhu RF,Tanf FL,Lin JL,et al.(2016).Co-inoculation of arbusculr mycorrhizae and nitrogen fixing bacteria enhance alfalfa yield under saline conditions.Pak. J. Bot., 48(2): 763-770.	Pak. J. Bot.	2018	120 mM	Medicago sativa L.	Fabaceae	Glycophytes	Funneliformis mosseae	3
540	Zhu RF,Tanf FL,Lin JL,et al.(2016).Co-inoculation of arbusculr mycorrhizae and nitrogen fixing bacteria enhance alfalfa yield under saline conditions.Pak. J. Bot., 48(2): 763-770.	Pak. J. Bot.	2019	180 mM	Medicago sativa L.	Fabaceae	Glycophytes	Funneliformis mosseae	3
541	Zhu, X. Q., Tang, M., & Zhang, H. Q. (2016). Arbuscular mycorrhizal fungi enhanced the growth, photosynthesis, and calorific value of black locust under salt stress. Photosynthetica, 1-8.	Photosynthetica	2016	1.5 (g/kg)	Robinia pseudoacacia L.	Fabaceae	Glycophytes	Rhizophagus irregularis	5
542	Zhu, X. Q., Tang, M., & Zhang, H. Q. (2016). Arbuscular mycorrhizal fungi enhanced the growth, photosynthesis, and calorific value of black locust under salt stress. Photosynthetica, 1-8.	Photosynthetica	2016	1.5 (g/kg)	Robinia pseudoacacia L.	Fabaceae	Glycophytes	Glomus versiforme	5
543	Zhu X, Song F, Liu S, et al. (2016). Role of Arbuscular Mycorrhiza in Alleviating Salinity Stress in Wheat (Triticum aestivum L.) Grown Under Ambient and Elevated CO2. Journal of Agronomy & Crop Science, 202(6):486-496.	Journal of Agronomy & Crop Science	2016	9.5 dS/m	Triticum aestivum L.	Poaceae	Glycophytes	Rhizophagus irregularis	4
544	Zhu X, Song F, Liu S, et al. (2016). Role of Arbuscular Mycorrhiza in Alleviating Salinity Stress in Wheat (Triticum aestivum L.) Grown Under Ambient and Elevated CO2. Journal of Agronomy & Crop Science, 202(6):486-496.	Journal of Agronomy & Crop Science	2016	9.5 dS/m	Triticum aestivum L.	Poaceae	Glycophytes	Rhizophagus irregularis	4
545	Zhu X, Song F, Liu S, et al. (2016). Role of Arbuscular Mycorrhiza in Alleviating Salinity Stress in Wheat (Triticum aestivum L.) Grown Under Ambient and Elevated CO2. Journal of Agronomy & Crop Science, 202(6):486-496.	Journal of Agronomy & Crop Science	2016	19 dS/m	Triticum aestivum L.	Poaceae	Glycophytes	Rhizophagus irregularis	4
546	Zhu X, Song F, Liu S, et al. (2016). Role of Arbuscular Mycorrhiza in Alleviating Salinity Stress in Wheat (Triticum aestivum L.) Grown Under Ambient and Elevated CO2. Journal of Agronomy & Crop Science, 202(6):486-496.	Journal of Agronomy & Crop Science	2016	19 dS/m	Triticum aestivum L.	Poaceae	Glycophytes	Rhizophagus irregularis	4
547	Zou Y N, Wu Q S.(2011). Efficiencies of five arbuscular mycorrhizal fungi in alleviating salt stress of trifoliate orange. International Journal of Agriculture & Biology, 13(6):991-995.	International Journal of Agriculture & Biology	2011	100 mM	Poncirus trofoliata L.	Rutaceae	Glycophytes	Diversispora spurca	3
548	Zou Y N, Wu Q S.(2011). Efficiencies of five arbuscular mycorrhizal fungi in alleviating salt stress of trifoliate orange. International Journal of Agriculture & Biology, 13(6):991-995.	International Journal of Agriculture & Biology	2011	100 mM	Poncirus trofoliata L.	Rutaceae	Glycophytes	Claroideoglomus etunicatum	3
549	Zou Y N, Wu Q S.(2011). Efficiencies of five arbuscular mycorrhizal fungi in alleviating salt stress of trifoliate orange. International Journal of Agriculture & Biology, 13(6):991-995.	International Journal of Agriculture & Biology	2011	100 mM	Poncirus trofoliata L.	Rutaceae	Glycophytes	Funneliformis mosseae	3
550	Zou Y N, Wu Q S.(2011). Efficiencies of five arbuscular mycorrhizal fungi in alleviating salt stress of trifoliate orange. International Journal of Agriculture & Biology, 13(6):991-995.	International Journal of Agriculture & Biology	2011	100 mM	Poncirus trofoliata L.	Rutaceae	Glycophytes	Glomus versiforme	3
551	Zou Y N, Wu Q S.(2011). Efficiencies of five arbuscular mycorrhizal fungi in alleviating salt stress of trifoliate orange. International Journal of Agriculture & Biology, 13(6):991-995.	International Journal of Agriculture & Biology	2011	100 mM	Poncirus trofoliata L.	Rutaceae	Glycophytes	Paraglomus occultum	3
552	Zuccarini P.(2007). Mycorrhizal infection ameliorates chlorophyll content and nutrient uptake of lettuce exposed to saline irrigation. Plant Soil & Environment, 53(53): 281-287.	Plant Soil & Environment	2007	3.2 dS/m	Lactuca sativa L.	Asteraceae	Glycophytes	Funneliformis mosseae+Rhizophagus intraradices+Funneliformis coronatum	3
553	Zuccarini P.(2007). Mycorrhizal infection ameliorates chlorophyll content and nutrient uptake of lettuce exposed to saline irrigation. Plant Soil & Environment, 53(53): 281-287.	Plant Soil & Environment	2007	5.8 dS/m	Lactuca sativa L.	Asteraceae	Glycophytes	Funneliformis mosseae+Rhizophagus intraradices+Funneliformis coronatum	3
554	Biqi. (2006). Analysis on Arbuscular Mycorrhizal Fungi to salt-tolerance and growth effects of Leymus chinensis.Northeast Normal University.Master dissertation.(With English abstract. 毕琪. 丛枝菌根真菌对羊草耐盐性及生长效应分析[D]. 东北师范大学, 2006.)	东北师范大学	2006	1g/kg	Leymus chinensis	Poaceae	Halophytes	Glomus mossea+Glomus geosporum	4
555	Biqi. (2006). Analysis on Arbuscular Mycorrhizal Fungi to salt-tolerance and growth effects of Leymus chinensis.Northeast Normal University.Master dissertation.(With English abstract. 毕琪. 丛枝菌根真菌对羊草耐盐性及生长效应分析[D]. 东北师范大学, 2006.)	东北师范大学	2006	2g/kg	Leymus chinensis	Poaceae	Halophytes	Glomus mossea+Glomus geosporum	4
556	Biqi. (2006). Analysis on Arbuscular Mycorrhizal Fungi to salt-tolerance and growth effects of Leymus chinensis.Northeast Normal University.Master dissertation.(With English abstract. 毕琪. 丛枝菌根真菌对羊草耐盐性及生长效应分析[D]. 东北师范大学, 2006.)	东北师范大学	2006	3g/kg	Leymus chinensis	Poaceae	Halophytes	Glomus mossea+Glomus geosporum	4
557	Cao Yanpo, Dai Peng, Dai Suying, etal.(2015). Effects of arbuscular mycorrhizal fungi(AMF) on seedling grwoth and Na+,K+, Ca2+,Mg2+ contents and distribution in asparagus under salt stresss. Chinese journal of ecology.34(6)1699-1704. (With English abstract. 曹岩坡, 代鹏, 戴素英,等. 丛枝菌根真菌(AMF)对盐胁迫下芦笋幼苗生长及体内Na+、K+、Ca2+、Mg2+含量和分布的影响[J]. 生态学杂志, 2015, 34(6)1699-1704.)	生态学杂志	2015	4.3 dS/m	Asparagus officinalis L.	Asparagaceae	Glycophytes	Funneliformis mosseae	3
558	Cao Yanpo, Dai Peng, Dai Suying, etal.(2017).Effects of Arbuscular Mycorrhiza Fungi (AMF) on Osmoregulation Substances and Antioxidant Enzyme Activities of Asparagus Plant Under Salt Stress. Journal of Southwest University (Natural Science Edition), 39(5):43-48.(With English abstract. 曹岩坡, 代鹏, 戴素英. 丛枝菌根真菌(AMF)对盐胁迫下芦笋植株渗透调节物质及抗氧化酶活性的影响[J]. 西南大学学报(自然科学版), 2017, 39(5):43-48.)	西南大学学报(自然科学版)	2017	4.3 dS/m	Asparagus officinalis L.	Asparagaceae	Glycophytes	Funneliformis mosseae	3
559	Zeng Guangping, Zhang Xia, Liu Hongling, et al.(2011). Effect of AM Fungi on Salt Tolerance of Carthamus tinctorius L. under Salt stress. Plant physiology Journal. 47(11):1069-1074.(With English abstract. 曾广萍, 张霞, 刘红玲,等. 盐胁迫下AM真菌对红花耐盐性的影响[J]. 植物生理学报, 2011, 47(11)1069-1074.)	植物生理学报	2011	0.1%,	Carthamus tiuctorius	Asteraceae	Glycophytes	Funneliformis mosseae	5
560	Zeng Guangping, Zhang Xia, Liu Hongling, et al.(2011). Effect of AM Fungi on Salt Tolerance of Carthamus tinctorius L. under Salt stress. Plant physiology Journal. 47(11):1069-1074.(With English abstract. 曾广萍, 张霞, 刘红玲,等. 盐胁迫下AM真菌对红花耐盐性的影响[J]. 植物生理学报, 2011, 47(11)1069-1074.)	植物生理学报	2011	0.2%,	Carthamus tiuctorius	Asteraceae	Glycophytes	Funneliformis mosseae	5
561	Zeng Guangping, Zhang Xia, Liu Hongling, et al.(2011). Effect of AM Fungi on Salt Tolerance of Carthamus tinctorius L. under Salt stress. Plant physiology Journal. 47(11):1069-1074.(With English abstract. 曾广萍, 张霞, 刘红玲,等. 盐胁迫下AM真菌对红花耐盐性的影响[J]. 植物生理学报, 2011, 47(11)1069-1074.)	植物生理学报	2011	0.1%,	Carthamus tiuctorius	Asteraceae	Glycophytes	Rhizophagus intraradices	5
562	Zeng Guangping, Zhang Xia, Liu Hongling, et al.(2011). Effect of AM Fungi on Salt Tolerance of Carthamus tinctorius L. under Salt stress. Plant physiology Journal. 47(11):1069-1074.(With English abstract. 曾广萍, 张霞, 刘红玲,等. 盐胁迫下AM真菌对红花耐盐性的影响[J]. 植物生理学报, 2011, 47(11)1069-1074.)	植物生理学报	2011	0.2%,	Carthamus tiuctorius	Asteraceae	Glycophytes	Rhizophagus intraradices	5
563	Zeng Guangping, Zhang Xia, Liu Hongling, et al.(2011). Effect of AM Fungi on Salt Tolerance of Carthamus tinctorius L. under Salt stress. Plant physiology Journal. 47(11):1069-1074.(With English abstract. 曾广萍, 张霞, 刘红玲,等. 盐胁迫下AM真菌对红花耐盐性的影响[J]. 植物生理学报, 2011, 47(11)1069-1074.)	植物生理学报	2011	0.1%,	Carthamus tiuctorius	Asteraceae	Glycophytes	Funneliformis mosseae+Rhizophagus intraradices+Glomus cladoideum+Glomus Microagregatum+Glomus caledonium+Claroideoglomus etunicatum	5
564	Zeng Guangping, Zhang Xia, Liu Hongling, et al.(2011). Effect of AM Fungi on Salt Tolerance of Carthamus tinctorius L. under Salt stress. Plant physiology Journal. 47(11):1069-1074.(With English abstract. 曾广萍, 张霞, 刘红玲,等. 盐胁迫下AM真菌对红花耐盐性的影响[J]. 植物生理学报, 2011, 47(11)1069-1074.)	植物生理学报	2011	0.2%,	Carthamus tiuctorius	Asteraceae	Glycophytes	Funneliformis mosseae+Rhizophagus intraradices+Glomus cladoideum+Glomus Microagregatum+Glomus caledonium+Claroideoglomus etunicatum	5
565	Chen Danming.2010. Effects of Arbuscular Mycorrhizal Fungi on Salt Tolerance of Paeonia suffruticosa. Qingdao Agricultural University. Doctoral dissertation (With English abstract. 陈丹明. (2010). 丛枝菌根真菌对牡丹耐盐性的影响. Doctoral dissertation, 青岛农业大学).	青岛农业大学	2010	8%，	Paeonia suffruticosa	Paeoniaceae	Glycophytes	Glomus versiforme	3
566	Chen Danming.2010. Effects of Arbuscular Mycorrhizal Fungi on Salt Tolerance of Paeonia suffruticosa. Qingdao Agricultural University. Doctoral dissertation (With English abstract. 陈丹明. (2010). 丛枝菌根真菌对牡丹耐盐性的影响. Doctoral dissertation, 青岛农业大学).	青岛农业大学	2010	16%，	Paeonia suffruticosa	Paeoniaceae	Glycophytes	Glomus versiforme	3
567	Chen Danming.2010. Effects of Arbuscular Mycorrhizal Fungi on Salt Tolerance of Paeonia suffruticosa. Qingdao Agricultural University. Doctoral dissertation (With English abstract. 陈丹明. (2010). 丛枝菌根真菌对牡丹耐盐性的影响. Doctoral dissertation, 青岛农业大学).	青岛农业大学	2010	24%，	Paeonia suffruticosa	Paeoniaceae	Glycophytes	Glomus versiforme	3
568	Chen Danming.2010. Effects of Arbuscular Mycorrhizal Fungi on Salt Tolerance of Paeonia suffruticosa. Qingdao Agricultural University. Doctoral dissertation (With English abstract. 陈丹明. (2010). 丛枝菌根真菌对牡丹耐盐性的影响. Doctoral dissertation, 青岛农业大学).	青岛农业大学	2010	8%，	Paeonia suffruticosa	Paeoniaceae	Glycophytes	Funneliformis mosseae	3
569	Chen Danming.2010. Effects of Arbuscular Mycorrhizal Fungi on Salt Tolerance of Paeonia suffruticosa. Qingdao Agricultural University. Doctoral dissertation (With English abstract. 陈丹明. (2010). 丛枝菌根真菌对牡丹耐盐性的影响. Doctoral dissertation, 青岛农业大学).	青岛农业大学	2010	16%，	Paeonia suffruticosa	Paeoniaceae	Glycophytes	Funneliformis mosseae	3
570	Chen Danming.2010. Effects of Arbuscular Mycorrhizal Fungi on Salt Tolerance of Paeonia suffruticosa. Qingdao Agricultural University. Doctoral dissertation (With English abstract. 陈丹明. (2010). 丛枝菌根真菌对牡丹耐盐性的影响. Doctoral dissertation, 青岛农业大学).	青岛农业大学	2010	24%，	Paeonia suffruticosa	Paeoniaceae	Glycophytes	Funneliformis mosseae	3
571	Chen Xin.2009. Study on Effects of Arbuscular Mycorrhizal Fungi on The Salt and Drought Resistance of Arctium lappa L. Heilongjiang Bayi Agricultural University, Master dissertation.(With English abstract. 陈鑫. 丛枝菌根真菌对牛蒡幼苗耐盐性和抗旱性的影响[D]. 黑龙江八一农垦大学, 2009.)	黑龙江八一农垦大学	2009	0.1%，	Arctium lappa L．	Asteraceae	Glycophytes	Funneliformis mosseae	4
572	Chen Xin.2009. Study on Effects of Arbuscular Mycorrhizal Fungi on The Salt and Drought Resistance of Arctium lappa L. Heilongjiang Bayi Agricultural University, Master dissertation.(With English abstract. 陈鑫. 丛枝菌根真菌对牛蒡幼苗耐盐性和抗旱性的影响[D]. 黑龙江八一农垦大学, 2009.)	黑龙江八一农垦大学	2009	0.2%，	Arctium lappa L．	Asteraceae	Glycophytes	Funneliformis mosseae	4
573	Chen Xin.2009. Study on Effects of Arbuscular Mycorrhizal Fungi on The Salt and Drought Resistance of Arctium lappa L. Heilongjiang Bayi Agricultural University, Master dissertation.(With English abstract. 陈鑫. 丛枝菌根真菌对牛蒡幼苗耐盐性和抗旱性的影响[D]. 黑龙江八一农垦大学, 2009.)	黑龙江八一农垦大学	2009	0.3%，	Arctium lappa L．	Asteraceae	Glycophytes	Funneliformis mosseae	4
574	Chen Xin.2009. Study on Effects of Arbuscular Mycorrhizal Fungi on The Salt and Drought Resistance of Arctium lappa L. Heilongjiang Bayi Agricultural University, Master dissertation.(With English abstract. 陈鑫. 丛枝菌根真菌对牛蒡幼苗耐盐性和抗旱性的影响[D]. 黑龙江八一农垦大学, 2009.)	黑龙江八一农垦大学	2009	0.1%，	Arctium lappa L．	Asteraceae	Glycophytes	Glomus versiforme	4
575	Chen Xin.2009. Study on Effects of Arbuscular Mycorrhizal Fungi on The Salt and Drought Resistance of Arctium lappa L. Heilongjiang Bayi Agricultural University, Master dissertation.(With English abstract. 陈鑫. 丛枝菌根真菌对牛蒡幼苗耐盐性和抗旱性的影响[D]. 黑龙江八一农垦大学, 2009.)	黑龙江八一农垦大学	2009	0.2%，	Arctium lappa L．	Asteraceae	Glycophytes	Glomus versiforme	4
576	Chen Xin.2009. Study on Effects of Arbuscular Mycorrhizal Fungi on The Salt and Drought Resistance of Arctium lappa L. Heilongjiang Bayi Agricultural University, Master dissertation.(With English abstract. 陈鑫. 丛枝菌根真菌对牛蒡幼苗耐盐性和抗旱性的影响[D]. 黑龙江八一农垦大学, 2009.)	黑龙江八一农垦大学	2009	0.3%，	Arctium lappa L．	Asteraceae	Glycophytes	Glomus versiforme	4
577	Chen Xin.2009. Study on Effects of Arbuscular Mycorrhizal Fungi on The Salt and Drought Resistance of Arctium lappa L. Heilongjiang Bayi Agricultural University, Master dissertation.(With English abstract. 陈鑫. 丛枝菌根真菌对牛蒡幼苗耐盐性和抗旱性的影响[D]. 黑龙江八一农垦大学, 2009.)	黑龙江八一农垦大学	2009	0.1%，	Arctium lappa L．	Asteraceae	Glycophytes	Rhizophagus intraradices	4
578	Chen Xin.2009. Study on Effects of Arbuscular Mycorrhizal Fungi on The Salt and Drought Resistance of Arctium lappa L. Heilongjiang Bayi Agricultural University, Master dissertation.(With English abstract. 陈鑫. 丛枝菌根真菌对牛蒡幼苗耐盐性和抗旱性的影响[D]. 黑龙江八一农垦大学, 2009.)	黑龙江八一农垦大学	2009	0.2%，	Arctium lappa L．	Asteraceae	Glycophytes	Rhizophagus intraradices	4
579	Chen Xin.2009. Study on Effects of Arbuscular Mycorrhizal Fungi on The Salt and Drought Resistance of Arctium lappa L. Heilongjiang Bayi Agricultural University, Master dissertation.(With English abstract. 陈鑫. 丛枝菌根真菌对牛蒡幼苗耐盐性和抗旱性的影响[D]. 黑龙江八一农垦大学, 2009.)	黑龙江八一农垦大学	2009	0.3%，	Arctium lappa L．	Asteraceae	Glycophytes	Rhizophagus intraradices	4
580	Fan Li.2011. Studies on improvement of salt tolerance and fruit quality by arbuscular mycorrhizal fungi inoculation on strawberry. Chinese Academy of Agricultural Sciences Dissertation.(With English abstract.樊丽. 丛枝菌根真菌对草莓耐盐性及果实品质的影响[D]. 中国农业科学院, 2011.)	中国农业科学院	2011	30 mM	Fragaria × ananassa Duch.	Rosaceae	Glycophytes	Rhizophagus irregularis	3
581	Fan Li.2011. Studies on improvement of salt tolerance and fruit quality by arbuscular mycorrhizal fungi inoculation on strawberry. Chinese Academy of Agricultural Sciences Dissertation.(With English abstract.樊丽. 丛枝菌根真菌对草莓耐盐性及果实品质的影响[D]. 中国农业科学院, 2011.)	中国农业科学院	2011	60 mM	Fragaria × ananassa Duch.	Rosaceae	Glycophytes	Rhizophagus irregularis	3
582	Fan Li.2011. Studies on improvement of salt tolerance and fruit quality by arbuscular mycorrhizal fungi inoculation on strawberry. Chinese Academy of Agricultural Sciences Dissertation.(With English abstract.樊丽. 丛枝菌根真菌对草莓耐盐性及果实品质的影响[D]. 中国农业科学院, 2011.)	中国农业科学院	2011	30 mM	Fragaria × ananassa Duch.	Rosaceae	Glycophytes	Rhizophagus irregularis	3
583	Fan Li.2011. Studies on improvement of salt tolerance and fruit quality by arbuscular mycorrhizal fungi inoculation on strawberry. Chinese Academy of Agricultural Sciences Dissertation.(With English abstract.樊丽. 丛枝菌根真菌对草莓耐盐性及果实品质的影响[D]. 中国农业科学院, 2011.)	中国农业科学院	2011	60 mM	Fragaria × ananassa Duch.	Rosaceae	Glycophytes	Rhizophagus irregularis	3
584	Fan Li.2011. Studies on improvement of salt tolerance and fruit quality by arbuscular mycorrhizal fungi inoculation on strawberry. Chinese Academy of Agricultural Sciences Dissertation.(With English abstract.樊丽. 丛枝菌根真菌对草莓耐盐性及果实品质的影响[D]. 中国农业科学院, 2011.)	中国农业科学院	2011	30 mM	Fragaria × ananassa Duch.	Rosaceae	Glycophytes	Rhizophagus irregularis	3
585	Fan Li.2011. Studies on improvement of salt tolerance and fruit quality by arbuscular mycorrhizal fungi inoculation on strawberry. Chinese Academy of Agricultural Sciences Dissertation.(With English abstract.樊丽. 丛枝菌根真菌对草莓耐盐性及果实品质的影响[D]. 中国农业科学院, 2011.)	中国农业科学院	2011	60 mM	Fragaria × ananassa Duch.	Rosaceae	Glycophytes	Rhizophagus irregularis	3
586	Feng Gu, Bai Dengsha, Yang Maoqiu,et al. 2000.Influence of inoculating arbuscular mycorrhizal fungi on growh and salinity tolerance parameters of maize plants. Acta agronomica sinica, 26(6): 743-750. (With English abstract.冯固, 白灯莎, 杨茂秋,等. 盐胁迫下AM真菌对玉米生长及耐盐生理指标的影响[J]. 作物学报, 2000, 26(6)743-750.)	作物学报	2000.a	0.688 (mg/cm)	Zea mays L.	Poaceae	Glycophytes	Funneliformis mosseae	3
587	Feng Gu, Bai Dengsha, Yang Maoqiu,et al. 2000.Influence of inoculating arbuscular mycorrhizal fungi on growh and salinity tolerance parameters of maize plants. Acta agronomica sinica, 26(6): 743-750. (With English abstract.冯固, 白灯莎, 杨茂秋,等. 盐胁迫下AM真菌对玉米生长及耐盐生理指标的影响[J]. 作物学报, 2000, 26(6)743-750.)	作物学报	2000.a	0.688 (mg/cm)	Zea mays L.	Poaceae	Glycophytes	Funneliformis mosseae	3
588	Feng Gu, Bai Dengsha, Yang Maoqiu,et al. 2000.Influence of inoculating arbuscular mycorrhizal fungi on growh and salinity tolerance parameters of maize plants. Acta agronomica sinica, 26(6): 743-750. (With English abstract.冯固, 白灯莎, 杨茂秋,等. 盐胁迫下AM真菌对玉米生长及耐盐生理指标的影响[J]. 作物学报, 2000, 26(6)743-750.)	作物学报	2000.a	0.688 (mg/cm)	Zea mays L.	Poaceae	Glycophytes	Glomus caledorum	3
589	Feng Gu, Bai Dengsha, Yang Maoqiu,et al. 2000.Influence of inoculating arbuscular mycorrhizal fungi on growh and salinity tolerance parameters of maize plants. Acta agronomica sinica, 26(6): 743-750. (With English abstract.冯固, 白灯莎, 杨茂秋,等. 盐胁迫下AM真菌对玉米生长及耐盐生理指标的影响[J]. 作物学报, 2000, 26(6)743-750.)	作物学报	2000.a	1.37 (mg/cm)	Zea mays L.	Poaceae	Glycophytes	Funneliformis mosseae	3
590	Feng Gu, Bai Dengsha, Yang Maoqiu,et al. 2000.Influence of inoculating arbuscular mycorrhizal fungi on growh and salinity tolerance parameters of maize plants. Acta agronomica sinica, 26(6): 743-750. (With English abstract.冯固, 白灯莎, 杨茂秋,等. 盐胁迫下AM真菌对玉米生长及耐盐生理指标的影响[J]. 作物学报, 2000, 26(6)743-750.)	作物学报	2000.a	1.37 (mg/cm)	Zea mays L.	Poaceae	Glycophytes	Funneliformis mosseae	3
591	Feng Gu, Bai Dengsha, Yang Maoqiu,et al. 2000.Influence of inoculating arbuscular mycorrhizal fungi on growh and salinity tolerance parameters of maize plants. Acta agronomica sinica, 26(6): 743-750. (With English abstract.冯固, 白灯莎, 杨茂秋,等. 盐胁迫下AM真菌对玉米生长及耐盐生理指标的影响[J]. 作物学报, 2000, 26(6)743-750.)	作物学报	2000.a	1.37 (mg/cm)	Zea mays L.	Poaceae	Glycophytes	Glomus caledorum	3
592	Feng Gu, Bai Dengsha, Yang Maoqiu,et al. 2000.Influence of inoculating arbuscular mycorrhizal fungi on growh and salinity tolerance parameters of maize plants. Acta agronomica sinica, 26(6): 743-750. (With English abstract.冯固, 白灯莎, 杨茂秋,等. 盐胁迫下AM真菌对玉米生长及耐盐生理指标的影响[J]. 作物学报, 2000, 26(6)743-750.)	作物学报	2000.a	0.588 (mg/cm)	Zea mays L.	Poaceae	Glycophytes	Funneliformis mosseae	3
593	Feng Gu, Bai Dengsha, Yang Maoqiu,et al. 2000.Influence of inoculating arbuscular mycorrhizal fungi on growh and salinity tolerance parameters of maize plants. Acta agronomica sinica, 26(6): 743-750. (With English abstract.冯固, 白灯莎, 杨茂秋,等. 盐胁迫下AM真菌对玉米生长及耐盐生理指标的影响[J]. 作物学报, 2000, 26(6)743-750.)	作物学报	2000.a	0.588 (mg/cm)	Zea mays L.	Poaceae	Glycophytes	Funneliformis mosseae	3
594	Feng Gu, Bai Dengsha, Yang Maoqiu,et al. 2000.Influence of inoculating arbuscular mycorrhizal fungi on growh and salinity tolerance parameters of maize plants. Acta agronomica sinica, 26(6): 743-750. (With English abstract.冯固, 白灯莎, 杨茂秋,等. 盐胁迫下AM真菌对玉米生长及耐盐生理指标的影响[J]. 作物学报, 2000, 26(6)743-750.)	作物学报	2000.a	0.588 (mg/cm)	Zea mays L.	Poaceae	Glycophytes	Glomus caledorum	3
595	Feng Gu, Bai Dengsha, Yang Maoqiu,et al. 2000.Influence of inoculating arbuscular mycorrhizal fungi on growh and salinity tolerance parameters of maize plants. Acta agronomica sinica, 26(6): 743-750. (With English abstract.冯固, 白灯莎, 杨茂秋,等. 盐胁迫下AM真菌对玉米生长及耐盐生理指标的影响[J]. 作物学报, 2000, 26(6)743-750.)	作物学报	2000.a	1.2 (mg/cm)	Zea mays L.	Poaceae	Glycophytes	Funneliformis mosseae	3
596	Feng Gu, Bai Dengsha, Yang Maoqiu,et al. 2000.Influence of inoculating arbuscular mycorrhizal fungi on growh and salinity tolerance parameters of maize plants. Acta agronomica sinica, 26(6): 743-750. (With English abstract.冯固, 白灯莎, 杨茂秋,等. 盐胁迫下AM真菌对玉米生长及耐盐生理指标的影响[J]. 作物学报, 2000, 26(6)743-750.)	作物学报	2000.a	1.2 (mg/cm)	Zea mays L.	Poaceae	Glycophytes	Funneliformis mosseae	3
597	Feng Gu, Bai Dengsha, Yang Maoqiu,et al. 2000.Influence of inoculating arbuscular mycorrhizal fungi on growh and salinity tolerance parameters of maize plants. Acta agronomica sinica, 26(6): 743-750. (With English abstract.冯固, 白灯莎, 杨茂秋,等. 盐胁迫下AM真菌对玉米生长及耐盐生理指标的影响[J]. 作物学报, 2000, 26(6)743-750.)	作物学报	2000.a	1.2 (mg/cm)	Zea mays L.	Poaceae	Glycophytes	Glomus caledorum	3
598	Feng Gu, Bai Dengsha, Yang Maoqiu,et al. 2000.Influence of inoculating arbuscular mycorrhizal fungi on growh and salinity tolerance parameters of maize plants. Acta agronomica sinica, 26(6): 743-750. (With English abstract.冯固, 白灯莎, 杨茂秋,等. 盐胁迫下AM真菌对玉米生长及耐盐生理指标的影响[J]. 作物学报, 2000, 26(6)743-750.)	作物学报	2000.a	1.11 (mg/cm)	Zea mays L.	Poaceae	Glycophytes	Funneliformis mosseae	3
599	Feng Gu, Bai Dengsha, Yang Maoqiu,et al. 2000.Influence of inoculating arbuscular mycorrhizal fungi on growh and salinity tolerance parameters of maize plants. Acta agronomica sinica, 26(6): 743-750. (With English abstract.冯固, 白灯莎, 杨茂秋,等. 盐胁迫下AM真菌对玉米生长及耐盐生理指标的影响[J]. 作物学报, 2000, 26(6)743-750.)	作物学报	2000.a	1.11 (mg/cm)	Zea mays L.	Poaceae	Glycophytes	Funneliformis mosseae	3
600	Feng Gu, Bai Dengsha, Yang Maoqiu,et al. 2000.Influence of inoculating arbuscular mycorrhizal fungi on growh and salinity tolerance parameters of maize plants. Acta agronomica sinica, 26(6): 743-750. (With English abstract.冯固, 白灯莎, 杨茂秋,等. 盐胁迫下AM真菌对玉米生长及耐盐生理指标的影响[J]. 作物学报, 2000, 26(6)743-750.)	作物学报	2000.a	1.11 (mg/cm)	Zea mays L.	Poaceae	Glycophytes	Glomus caledorum	3
601	Feng Gu, Bai Dengsha, Yang Maoqiu,et al. 2000.Influence of inoculating arbuscular mycorrhizal fungi on growh and salinity tolerance parameters of maize plants. Acta agronomica sinica, 26(6): 743-750. (With English abstract.冯固, 白灯莎, 杨茂秋,等. 盐胁迫下AM真菌对玉米生长及耐盐生理指标的影响[J]. 作物学报, 2000, 26(6)743-750.)	作物学报	2000.a	1g/kg	Zea mays L.	Poaceae	Glycophytes	Funneliformis mosseae	3
602	Feng Gu, Bai Dengsha, Yang Maoqiu,et al. 2000.Influence of inoculating arbuscular mycorrhizal fungi on growh and salinity tolerance parameters of maize plants. Acta agronomica sinica, 26(6): 743-750. (With English abstract.冯固, 白灯莎, 杨茂秋,等. 盐胁迫下AM真菌对玉米生长及耐盐生理指标的影响[J]. 作物学报, 2000, 26(6)743-750.)	作物学报	2000.a	1.5g/kg	Zea mays L.	Poaceae	Glycophytes	Funneliformis mosseae	3
603	Feng Gu, Bai Dengsha, Yang Maoqiu,et al. 2000.Influence of inoculating arbuscular mycorrhizal fungi on growh and salinity tolerance parameters of maize plants. Acta agronomica sinica, 26(6): 743-750. (With English abstract.冯固, 白灯莎, 杨茂秋,等. 盐胁迫下AM真菌对玉米生长及耐盐生理指标的影响[J]. 作物学报, 2000, 26(6)743-750.)	作物学报	2000.a	2.5g/kg	Zea mays L.	Poaceae	Glycophytes	Funneliformis mosseae	3
604	Feng Gu, Bai Dengsha, Yang Maoqiu,et al. 2000.Influence of inoculating arbuscular mycorrhizal fungi on growh and salinity tolerance parameters of maize plants. Acta agronomica sinica, 26(6): 743-750. (With English abstract.冯固, 白灯莎, 杨茂秋,等. 盐胁迫下AM真菌对玉米生长及耐盐生理指标的影响[J]. 作物学报, 2000, 26(6)743-750.)	作物学报	2000.a	1g/kg	Zea mays L.	Poaceae	Glycophytes	Glomus versiforme	3
605	Feng Gu, Bai Dengsha, Yang Maoqiu,et al. 2000.Influence of inoculating arbuscular mycorrhizal fungi on growh and salinity tolerance parameters of maize plants. Acta agronomica sinica, 26(6): 743-750. (With English abstract.冯固, 白灯莎, 杨茂秋,等. 盐胁迫下AM真菌对玉米生长及耐盐生理指标的影响[J]. 作物学报, 2000, 26(6)743-750.)	作物学报	2000.a	1.5g/kg	Zea mays L.	Poaceae	Glycophytes	Glomus versiforme	3
606	Feng Gu, Bai Dengsha, Yang Maoqiu,et al. 2000.Influence of inoculating arbuscular mycorrhizal fungi on growh and salinity tolerance parameters of maize plants. Acta agronomica sinica, 26(6): 743-750. (With English abstract.冯固, 白灯莎, 杨茂秋,等. 盐胁迫下AM真菌对玉米生长及耐盐生理指标的影响[J]. 作物学报, 2000, 26(6)743-750.)	作物学报	2000.a	2.5g/kg	Zea mays L.	Poaceae	Glycophytes	Glomus versiforme	3
607	Feng Gu, Bai Dengsha, Yang Maoqiu,et al. 2000.Influence of inoculating arbuscular mycorrhizal fungi on growh and salinity tolerance parameters of maize plants. Acta agronomica sinica, 26(6): 743-750. (With English abstract.冯固, 白灯莎, 杨茂秋,等. 盐胁迫下AM真菌对玉米生长及耐盐生理指标的影响[J]. 作物学报, 2000, 26(6)743-750.)	作物学报	2000.a	1g/kg	Zea mays L.	Poaceae	Glycophytes	Glomus caledorum	3
608	Feng Gu, Bai Dengsha, Yang Maoqiu,et al. 2000.Influence of inoculating arbuscular mycorrhizal fungi on growh and salinity tolerance parameters of maize plants. Acta agronomica sinica, 26(6): 743-750. (With English abstract.冯固, 白灯莎, 杨茂秋,等. 盐胁迫下AM真菌对玉米生长及耐盐生理指标的影响[J]. 作物学报, 2000, 26(6)743-750.)	作物学报	2000.a	1.5g/kg	Zea mays L.	Poaceae	Glycophytes	Glomus caledorum	3
609	Feng Gu, Bai Dengsha, Yang Maoqiu,et al. 2000.Influence of inoculating arbuscular mycorrhizal fungi on growh and salinity tolerance parameters of maize plants. Acta agronomica sinica, 26(6): 743-750. (With English abstract.冯固, 白灯莎, 杨茂秋,等. 盐胁迫下AM真菌对玉米生长及耐盐生理指标的影响[J]. 作物学报, 2000, 26(6)743-750.)	作物学报	2000.a	2.5g/kg	Zea mays L.	Poaceae	Glycophytes	Glomus caledorum	3
610	Feng Gu, Bai Dengsha, Yang Maoqiu,et al. 2000.Influence of inoculating arbuscular mycorrhizal fungi on growh and salinity tolerance parameters of maize plants. Acta agronomica sinica, 26(6): 743-750. (With English abstract.冯固, 白灯莎, 杨茂秋,等. 盐胁迫下AM真菌对玉米生长及耐盐生理指标的影响[J]. 作物学报, 2000, 26(6)743-750.)	作物学报	2000.a	1g/kg	Zea mays L.	Poaceae	Glycophytes	Funneliformis mosseae	3
611	Feng Gu, Bai Dengsha, Yang Maoqiu,et al. 2000.Influence of inoculating arbuscular mycorrhizal fungi on growh and salinity tolerance parameters of maize plants. Acta agronomica sinica, 26(6): 743-750. (With English abstract.冯固, 白灯莎, 杨茂秋,等. 盐胁迫下AM真菌对玉米生长及耐盐生理指标的影响[J]. 作物学报, 2000, 26(6)743-750.)	作物学报	2000.a	2g/kg	Zea mays L.	Poaceae	Glycophytes	Funneliformis mosseae	3
612	Feng Gu, Bai Dengsha, Yang Maoqiu,et al. 2000.Influence of inoculating arbuscular mycorrhizal fungi on growh and salinity tolerance parameters of maize plants. Acta agronomica sinica, 26(6): 743-750. (With English abstract.冯固, 白灯莎, 杨茂秋,等. 盐胁迫下AM真菌对玉米生长及耐盐生理指标的影响[J]. 作物学报, 2000, 26(6)743-750.)	作物学报	2000.a	1g/kg	Zea mays L.	Poaceae	Glycophytes	Funneliformis mosseae	3
613	Feng Gu, Bai Dengsha, Yang Maoqiu,et al. 2000.Influence of inoculating arbuscular mycorrhizal fungi on growh and salinity tolerance parameters of maize plants. Acta agronomica sinica, 26(6): 743-750. (With English abstract.冯固, 白灯莎, 杨茂秋,等. 盐胁迫下AM真菌对玉米生长及耐盐生理指标的影响[J]. 作物学报, 2000, 26(6)743-750.)	作物学报	2000.a	2g/kg	Zea mays L.	Poaceae	Glycophytes	Funneliformis mosseae	3
614	Feng Gu, Li Xiaolin, Zhang Fusuo, et al. (2000).Effect of AM fungi on water and nutrition status of corn plants under salt stress.Chinese journal of applied ecolocy,11(4):595-598.(With English abstract.冯固, 李晓林, 张福锁,等. 盐胁迫下丛枝菌根真菌对玉米水分和养分状况的影响[J]. 应用生态学报, 2000, 11(4):595-598.)	应用生态学报	2000.b	1g/kg	Zea mays L.	Poaceae	Glycophytes	Funneliformis mosseae	3
615	Feng Gu, Yang Maoqiu.1998. Influence of VAM Fungi onMineral Elements Concentration and Composition in Bromus inermis under Salinity Stress. Acta prataculturae sinica, 1998 (3), 21-29. (With English abstract.冯固, 杨茂秋. 盐胁迫下VA菌根真菌对无芒雀麦体内矿质元素含量及组成的影响[J]. 草业学报, 1998(3), 21-29.)	草业学报	1998	1g/kg	Bromus inermis Leyss.	Poaceae	Glycophytes	Funneliformis mosseae	4
616	Feng Gu, Yang Maoqiu.1998. Influence of VAM Fungi onMineral Elements Concentration and Composition in Bromus inermis under Salinity Stress. Acta prataculturae sinica, 1998 (3), 21-29. (With English abstract.冯固, 杨茂秋. 盐胁迫下VA菌根真菌对无芒雀麦体内矿质元素含量及组成的影响[J]. 草业学报, 1998(3), 21-29.)	草业学报	1998	2g/kg	Bromus inermis Leyss.	Poaceae	Glycophytes	Funneliformis mosseae	4
617	Feng Gu, Yang Maoqiu.1998. Influence of VAM Fungi onMineral Elements Concentration and Composition in Bromus inermis under Salinity Stress. Acta prataculturae sinica, 1998 (3), 21-29. (With English abstract.冯固, 杨茂秋. 盐胁迫下VA菌根真菌对无芒雀麦体内矿质元素含量及组成的影响[J]. 草业学报, 1998(3), 21-29.)	草业学报	1998	3g/kg	Bromus inermis Leyss.	Poaceae	Glycophytes	Funneliformis mosseae	4
618	Feng Gu, Yang Maoqiu.1998. Influence of VAM Fungi onMineral Elements Concentration and Composition in Bromus inermis under Salinity Stress. Acta prataculturae sinica, 1998 (3), 21-29. (With English abstract.冯固, 杨茂秋. 盐胁迫下VA菌根真菌对无芒雀麦体内矿质元素含量及组成的影响[J]. 草业学报, 1998(3), 21-29.)	草业学报	1998	1g/kg	Bromus inermis Leyss.	Poaceae	Glycophytes	Glomus sp.	4
619	Feng Gu, Yang Maoqiu.1998. Influence of VAM Fungi onMineral Elements Concentration and Composition in Bromus inermis under Salinity Stress. Acta prataculturae sinica, 1998 (3), 21-29. (With English abstract.冯固, 杨茂秋. 盐胁迫下VA菌根真菌对无芒雀麦体内矿质元素含量及组成的影响[J]. 草业学报, 1998(3), 21-29.)	草业学报	1998	2g/kg	Bromus inermis Leyss.	Poaceae	Glycophytes	Glomus sp.	4
620	Feng Gu, Yang Maoqiu.1998. Influence of VAM Fungi onMineral Elements Concentration and Composition in Bromus inermis under Salinity Stress. Acta prataculturae sinica, 1998 (3), 21-29. (With English abstract.冯固, 杨茂秋. 盐胁迫下VA菌根真菌对无芒雀麦体内矿质元素含量及组成的影响[J]. 草业学报, 1998(3), 21-29.)	草业学报	1998	3g/kg	Bromus inermis Leyss.	Poaceae	Glycophytes	Glomus sp.	4
621	Feng Gu, Zhang Suofu. 2003.Effect of arbuscular mycorrhizal fungi on salinity tolerance of cotton. Chinese journal of eco-agriculture, 11(2): 21-24.(With English abstract.冯固, 张福锁. 丛枝菌根真菌对棉花耐盐性的影响研究[J]. 中国生态农业学报, 2003, 11(2)21-24.)	中国生态农业学报	2003	1g/kg	Gossypium arboreum L.	Malvaceae	Glycophytes	Funneliformis mosseae	3
622	Feng Gu, Zhang Suofu. 2003.Effect of arbuscular mycorrhizal fungi on salinity tolerance of cotton. Chinese journal of eco-agriculture, 11(2): 21-24.(With English abstract.冯固, 张福锁. 丛枝菌根真菌对棉花耐盐性的影响研究[J]. 中国生态农业学报, 2003, 11(2)21-24.)	中国生态农业学报	2003	2g/kg	Gossypium arboreum L.	Malvaceae	Glycophytes	Funneliformis mosseae	3
623	Feng Gu, Zhang Suofu. 2003.Effect of arbuscular mycorrhizal fungi on salinity tolerance of cotton. Chinese journal of eco-agriculture, 11(2): 21-24.(With English abstract.冯固, 张福锁. 丛枝菌根真菌对棉花耐盐性的影响研究[J]. 中国生态农业学报, 2003, 11(2)21-24.)	中国生态农业学报	2003	3g/kg	Gossypium arboreum L.	Malvaceae	Glycophytes	Funneliformis mosseae	3
624	Feng Gu, Zhang Suofu. 2003.Effect of arbuscular mycorrhizal fungi on salinity tolerance of cotton. Chinese journal of eco-agriculture, 11(2): 21-24.(With English abstract.冯固, 张福锁. 丛枝菌根真菌对棉花耐盐性的影响研究[J]. 中国生态农业学报, 2003, 11(2)21-24.)	中国生态农业学报	2003	1g/kg	Gossypium arboreum L.	Malvaceae	Glycophytes	Glomus sp.	3
625	Feng Gu, Zhang Suofu. 2003.Effect of arbuscular mycorrhizal fungi on salinity tolerance of cotton. Chinese journal of eco-agriculture, 11(2): 21-24.(With English abstract.冯固, 张福锁. 丛枝菌根真菌对棉花耐盐性的影响研究[J]. 中国生态农业学报, 2003, 11(2)21-24.)	中国生态农业学报	2003	2g/kg	Gossypium arboreum L.	Malvaceae	Glycophytes	Glomus sp.	3
626	Feng Gu, Zhang Suofu. 2003.Effect of arbuscular mycorrhizal fungi on salinity tolerance of cotton. Chinese journal of eco-agriculture, 11(2): 21-24.(With English abstract.冯固, 张福锁. 丛枝菌根真菌对棉花耐盐性的影响研究[J]. 中国生态农业学报, 2003, 11(2)21-24.)	中国生态农业学报	2003	3g/kg	Gossypium arboreum L.	Malvaceae	Glycophytes	Glomus sp.	3
627	Feng Gu, Zhang Suofu. 2003.Effect of arbuscular mycorrhizal fungi on salinity tolerance of cotton. Chinese journal of eco-agriculture, 11(2): 21-24.(With English abstract.冯固, 张福锁. 丛枝菌根真菌对棉花耐盐性的影响研究[J]. 中国生态农业学报, 2003, 11(2)21-24.)	中国生态农业学报	2003	0.688 (mg/cm)	Gossypium arboreum L.	Malvaceae	Glycophytes	Funneliformis mosseae	4
628	Feng Gu, Zhang Suofu. 2003.Effect of arbuscular mycorrhizal fungi on salinity tolerance of cotton. Chinese journal of eco-agriculture, 11(2): 21-24.(With English abstract.冯固, 张福锁. 丛枝菌根真菌对棉花耐盐性的影响研究[J]. 中国生态农业学报, 2003, 11(2)21-24.)	中国生态农业学报	2003	0.688(mg/cm)	Gossypium arboreum L.	Malvaceae	Glycophytes	Glomus sp.	4
629	Feng Gu, Zhang Suofu. 2003.Effect of arbuscular mycorrhizal fungi on salinity tolerance of cotton. Chinese journal of eco-agriculture, 11(2): 21-24.(With English abstract.冯固, 张福锁. 丛枝菌根真菌对棉花耐盐性的影响研究[J]. 中国生态农业学报, 2003, 11(2)21-24.)	中国生态农业学报	2003	0.688 (mg/cm)	Gossypium arboreum L.	Malvaceae	Glycophytes	Glomus versiforme	4
630	Feng Gu, Zhang Suofu. 2003.Effect of arbuscular mycorrhizal fungi on salinity tolerance of cotton. Chinese journal of eco-agriculture, 11(2): 21-24.(With English abstract.冯固, 张福锁. 丛枝菌根真菌对棉花耐盐性的影响研究[J]. 中国生态农业学报, 2003, 11(2)21-24.)	中国生态农业学报	2003	1.37(mg/cm)	Gossypium arboreum L.	Malvaceae	Glycophytes	Funneliformis mosseae	4
631	Feng Gu, Zhang Suofu. 2003.Effect of arbuscular mycorrhizal fungi on salinity tolerance of cotton. Chinese journal of eco-agriculture, 11(2): 21-24.(With English abstract.冯固, 张福锁. 丛枝菌根真菌对棉花耐盐性的影响研究[J]. 中国生态农业学报, 2003, 11(2)21-24.)	中国生态农业学报	2003	1.37(mg/cm)	Gossypium arboreum L.	Malvaceae	Glycophytes	Glomus sp.	4
632	Feng Gu, Zhang Suofu. 2003.Effect of arbuscular mycorrhizal fungi on salinity tolerance of cotton. Chinese journal of eco-agriculture, 11(2): 21-24.(With English abstract.冯固, 张福锁. 丛枝菌根真菌对棉花耐盐性的影响研究[J]. 中国生态农业学报, 2003, 11(2)21-24.)	中国生态农业学报	2003	1.37(mg/cm)	Gossypium arboreum L.	Malvaceae	Glycophytes	Glomus versiforme	4
633	Feng Gu, Zhang Suofu. 2003.Effect of arbuscular mycorrhizal fungi on salinity tolerance of cotton. Chinese journal of eco-agriculture, 11(2): 21-24.(With English abstract.冯固, 张福锁. 丛枝菌根真菌对棉花耐盐性的影响研究[J]. 中国生态农业学报, 2003, 11(2)21-24.)	中国生态农业学报	2003	0.588(mg/cm)	Gossypium arboreum L.	Malvaceae	Glycophytes	Funneliformis mosseae	4
634	Feng Gu, Zhang Suofu. 2003.Effect of arbuscular mycorrhizal fungi on salinity tolerance of cotton. Chinese journal of eco-agriculture, 11(2): 21-24.(With English abstract.冯固, 张福锁. 丛枝菌根真菌对棉花耐盐性的影响研究[J]. 中国生态农业学报, 2003, 11(2)21-24.)	中国生态农业学报	2003	0.588(mg/cm)	Gossypium arboreum L.	Malvaceae	Glycophytes	Glomus sp.	4
635	Feng Gu, Zhang Suofu. 2003.Effect of arbuscular mycorrhizal fungi on salinity tolerance of cotton. Chinese journal of eco-agriculture, 11(2): 21-24.(With English abstract.冯固, 张福锁. 丛枝菌根真菌对棉花耐盐性的影响研究[J]. 中国生态农业学报, 2003, 11(2)21-24.)	中国生态农业学报	2003	0.588(mg/cm)	Gossypium arboreum L.	Malvaceae	Glycophytes	Glomus versiforme	4
636	Feng Gu, Zhang Suofu. 2003.Effect of arbuscular mycorrhizal fungi on salinity tolerance of cotton. Chinese journal of eco-agriculture, 11(2): 21-24.(With English abstract.冯固, 张福锁. 丛枝菌根真菌对棉花耐盐性的影响研究[J]. 中国生态农业学报, 2003, 11(2)21-24.)	中国生态农业学报	2003	1.2(mg/cm)	Gossypium arboreum L.	Malvaceae	Glycophytes	Funneliformis mosseae	4
637	Feng Gu, Zhang Suofu. 2003.Effect of arbuscular mycorrhizal fungi on salinity tolerance of cotton. Chinese journal of eco-agriculture, 11(2): 21-24.(With English abstract.冯固, 张福锁. 丛枝菌根真菌对棉花耐盐性的影响研究[J]. 中国生态农业学报, 2003, 11(2)21-24.)	中国生态农业学报	2003	1.2(mg/cm)	Gossypium arboreum L.	Malvaceae	Glycophytes	Glomus sp.	4
638	Feng Gu, Zhang Suofu. 2003.Effect of arbuscular mycorrhizal fungi on salinity tolerance of cotton. Chinese journal of eco-agriculture, 11(2): 21-24.(With English abstract.冯固, 张福锁. 丛枝菌根真菌对棉花耐盐性的影响研究[J]. 中国生态农业学报, 2003, 11(2)21-24.)	中国生态农业学报	2003	1.2(mg/cm)	Gossypium arboreum L.	Malvaceae	Glycophytes	Glomus versiforme	4
639	Feng Gu, Zhang Suofu. 2003.Effect of arbuscular mycorrhizal fungi on salinity tolerance of cotton. Chinese journal of eco-agriculture, 11(2): 21-24.(With English abstract.冯固, 张福锁. 丛枝菌根真菌对棉花耐盐性的影响研究[J]. 中国生态农业学报, 2003, 11(2)21-24.)	中国生态农业学报	2003	1.11(mg/cm)	Gossypium arboreum L.	Malvaceae	Glycophytes	Funneliformis mosseae	4
640	Feng Gu, Zhang Suofu. 2003.Effect of arbuscular mycorrhizal fungi on salinity tolerance of cotton. Chinese journal of eco-agriculture, 11(2): 21-24.(With English abstract.冯固, 张福锁. 丛枝菌根真菌对棉花耐盐性的影响研究[J]. 中国生态农业学报, 2003, 11(2)21-24.)	中国生态农业学报	2003	1.11(mg/cm)	Gossypium arboreum L.	Malvaceae	Glycophytes	Glomus sp.	4
641	Feng Gu, Zhang Suofu. 2003.Effect of arbuscular mycorrhizal fungi on salinity tolerance of cotton. Chinese journal of eco-agriculture, 11(2): 21-24.(With English abstract.冯固, 张福锁. 丛枝菌根真菌对棉花耐盐性的影响研究[J]. 中国生态农业学报, 2003, 11(2)21-24.)	中国生态农业学报	2003	1.11(mg/cm)	Gossypium arboreum L.	Malvaceae	Glycophytes	Glomus versiforme	4
642	Feng Xihuan, Liu Weixin, Li Min. 2016. Effects of arbuscular mycorrhizal fungi on growth and physiological indices of Lettuce under salt stress. Journal of Qiangdao agricultural university (Nature Science), 33(4): 242-246. (With English abstract. 冯希环, 刘维信, 李敏. 盐胁迫下丛枝菌根真菌对生菜生长和生理特性的影响[J]. 青岛农业大学学报(自然科学版), 2016, 33(4):242-246.)	青岛农业大学学报(自然科学版)	2016	50mM	Lactuca sativa L.	Asteraceae	Glycophytes	Funneliformis mosseae	3
643	Feng Xihuan, Liu Weixin, Li Min. 2016. Effects of arbuscular mycorrhizal fungi on growth and physiological indices of Lettuce under salt stress. Journal of Qiangdao agricultural university (Nature Science), 33(4): 242-246. (With English abstract. 冯希环, 刘维信, 李敏. 盐胁迫下丛枝菌根真菌对生菜生长和生理特性的影响[J]. 青岛农业大学学报(自然科学版), 2016, 33(4):242-246.)	青岛农业大学学报(自然科学版)	2016	100mM	Lactuca sativa L.	Asteraceae	Glycophytes	Funneliformis mosseae	3
644	Feng Xihuan, Liu Weixin, Li Min. 2016. Effects of arbuscular mycorrhizal fungi on growth and physiological indices of Lettuce under salt stress. Journal of Qiangdao agricultural university (Nature Science), 33(4): 242-246. (With English abstract. 冯希环, 刘维信, 李敏. 盐胁迫下丛枝菌根真菌对生菜生长和生理特性的影响[J]. 青岛农业大学学报(自然科学版), 2016, 33(4):242-246.)	青岛农业大学学报(自然科学版)	2016	150mM	Lactuca sativa L.	Asteraceae	Glycophytes	Funneliformis mosseae	3
645	Gao Chong. 2013.Effects of arbuscular mycorrhizal fungi on the growth and salt tolerance of Pyrus betulaefolia seedling.Northwest university. Master dissertation.(With English abstract. 高崇. 接种AM真菌对盐胁迫下杜梨实生苗生长及耐盐性的影响研究[D]. 西南大学, 2013)	西南大学	2013	0.1g/kg	Pynus betulifolia Bge	Rosaceae	Glycophytes	Funneliformis mosseae	5
646	Gao Chong. 2013.Effects of arbuscular mycorrhizal fungi on the growth and salt tolerance of Pyrus betulaefolia seedling.Northwest university. Master dissertation.(With English abstract. 高崇. 接种AM真菌对盐胁迫下杜梨实生苗生长及耐盐性的影响研究[D]. 西南大学, 2013)	西南大学	2013	0.2g/kg	Pynus betulifolia Bge	Rosaceae	Glycophytes	Funneliformis mosseae	5
647	Gao Chong. 2013.Effects of arbuscular mycorrhizal fungi on the growth and salt tolerance of Pyrus betulaefolia seedling.Northwest university. Master dissertation.(With English abstract. 高崇. 接种AM真菌对盐胁迫下杜梨实生苗生长及耐盐性的影响研究[D]. 西南大学, 2013)	西南大学	2013	0.3g/kg	Pynus betulifolia Bge	Rosaceae	Glycophytes	Funneliformis mosseae	5
648	Gao Chong. 2013.Effects of arbuscular mycorrhizal fungi on the growth and salt tolerance of Pyrus betulaefolia seedling.Northwest university. Master dissertation.(With English abstract. 高崇. 接种AM真菌对盐胁迫下杜梨实生苗生长及耐盐性的影响研究[D]. 西南大学, 2013)	西南大学	2013	0.4g/kg	Pynus betulifolia Bge	Rosaceae	Glycophytes	Funneliformis mosseae	5
649	Gao Chong. 2013.Effects of arbuscular mycorrhizal fungi on the growth and salt tolerance of Pyrus betulaefolia seedling.Northwest university. Master dissertation.(With English abstract. 高崇. 接种AM真菌对盐胁迫下杜梨实生苗生长及耐盐性的影响研究[D]. 西南大学, 2013)	西南大学	2013	0.1g/kg	Pynus betulifolia Bge	Rosaceae	Glycophytes	Rhizophagus intraradices	5
650	Gao Chong. 2013.Effects of arbuscular mycorrhizal fungi on the growth and salt tolerance of Pyrus betulaefolia seedling.Northwest university. Master dissertation.(With English abstract. 高崇. 接种AM真菌对盐胁迫下杜梨实生苗生长及耐盐性的影响研究[D]. 西南大学, 2013)	西南大学	2013	0.2g/kg	Pynus betulifolia Bge	Rosaceae	Glycophytes	Rhizophagus intraradices	5
651	Gao Chong. 2013.Effects of arbuscular mycorrhizal fungi on the growth and salt tolerance of Pyrus betulaefolia seedling.Northwest university. Master dissertation.(With English abstract. 高崇. 接种AM真菌对盐胁迫下杜梨实生苗生长及耐盐性的影响研究[D]. 西南大学, 2013)	西南大学	2013	0.3g/kg	Pynus betulifolia Bge	Rosaceae	Glycophytes	Rhizophagus intraradices	5
652	Gao Chong. 2013.Effects of arbuscular mycorrhizal fungi on the growth and salt tolerance of Pyrus betulaefolia seedling.Northwest university. Master dissertation.(With English abstract. 高崇. 接种AM真菌对盐胁迫下杜梨实生苗生长及耐盐性的影响研究[D]. 西南大学, 2013)	西南大学	2013	0.4g/kg	Pynus betulifolia Bge	Rosaceae	Glycophytes	Rhizophagus intraradices	5
653	Gao Chong. 2013.Effects of arbuscular mycorrhizal fungi on the growth and salt tolerance of Pyrus betulaefolia seedling.Northwest university. Master dissertation.(With English abstract. 高崇. 接种AM真菌对盐胁迫下杜梨实生苗生长及耐盐性的影响研究[D]. 西南大学, 2013)	西南大学	2013	0.1g/kg	Pynus betulifolia Bge	Rosaceae	Glycophytes	Giomus versiforme	5
654	Gao Chong. 2013.Effects of arbuscular mycorrhizal fungi on the growth and salt tolerance of Pyrus betulaefolia seedling.Northwest university. Master dissertation.(With English abstract. 高崇. 接种AM真菌对盐胁迫下杜梨实生苗生长及耐盐性的影响研究[D]. 西南大学, 2013)	西南大学	2013	0.2g/kg	Pynus betulifolia Bge	Rosaceae	Glycophytes	Giomus versiforme	5
655	Gao Chong. 2013.Effects of arbuscular mycorrhizal fungi on the growth and salt tolerance of Pyrus betulaefolia seedling.Northwest university. Master dissertation.(With English abstract. 高崇. 接种AM真菌对盐胁迫下杜梨实生苗生长及耐盐性的影响研究[D]. 西南大学, 2013)	西南大学	2013	0.3g/kg	Pynus betulifolia Bge	Rosaceae	Glycophytes	Giomus versiforme	5
656	Gao Chong. 2013.Effects of arbuscular mycorrhizal fungi on the growth and salt tolerance of Pyrus betulaefolia seedling.Northwest university. Master dissertation.(With English abstract. 高崇. 接种AM真菌对盐胁迫下杜梨实生苗生长及耐盐性的影响研究[D]. 西南大学, 2013)	西南大学	2013	0.4g/kg	Pynus betulifolia Bge	Rosaceae	Glycophytes	Giomus versiforme	5
657	Guo Jiangyuan, Guo Wei, Bi Na, et al. 2015. Effects of arbuscular mycorrhizal fungi on the growth of Reeds in wetland soils with different salt content. Envieronmental Science, 36(4): 1481-1488. (With English abstract. 郭江源, 郭伟, 毕娜,等. 丛枝菌根真菌对不同含盐量湿地土壤中芦苇生长的影响[J]. 环境科学, 2015, 36(4)1481-1488.)	环境科学	2015	4.05 dS/m	Phragmites australis	Poaceae	Halophytes	Claroideoglomus etunicatum	6
658	Guo Jiangyuan, Guo Wei, Bi Na, et al. 2015. Effects of arbuscular mycorrhizal fungi on the growth of Reeds in wetland soils with different salt content. Envieronmental Science, 36(4): 1481-1488. (With English abstract. 郭江源, 郭伟, 毕娜,等. 丛枝菌根真菌对不同含盐量湿地土壤中芦苇生长的影响[J]. 环境科学, 2015, 36(4)1481-1488.)	环境科学	2015	4.05 dS/m	Phragmites australis	Poaceae	Halophytes	Rhizophagus intraradices	6
659	Guo Jiangyuan, Guo Wei, Bi Na, et al. 2015. Effects of arbuscular mycorrhizal fungi on the growth of Reeds in wetland soils with different salt content. Envieronmental Science, 36(4): 1481-1488. (With English abstract. 郭江源, 郭伟, 毕娜,等. 丛枝菌根真菌对不同含盐量湿地土壤中芦苇生长的影响[J]. 环境科学, 2015, 36(4)1481-1488.)	环境科学	2015	4.05 dS/m	Phragmites australis	Poaceae	Halophytes	Funneliformis mosseae	6
660	Guo Jiangyuan, Guo Wei, Bi Na, et al. 2015. Effects of arbuscular mycorrhizal fungi on the growth of Reeds in wetland soils with different salt content. Envieronmental Science, 36(4): 1481-1488. (With English abstract. 郭江源, 郭伟, 毕娜,等. 丛枝菌根真菌对不同含盐量湿地土壤中芦苇生长的影响[J]. 环境科学, 2015, 36(4)1481-1488.)	环境科学	2015	4.05 dS/m	Phragmites australis	Poaceae	Halophytes	Glomus versiforme	6
661	Guo Shaoxia, Liu Runjin. 2010. Effects of Arbuscular Mycorrhizal Fungi Glomus mosseae on Salt Tolerance of Paeonia suffruticosa Andr. Plant Physiology Communications,46 (10): 1007-1012.(With English abstract.郭绍霞, 刘润进. 丛枝菌根真菌Glomus mosseae对盐胁迫下牡丹渗透调节的影响[J]. 植物生理学报, 2010, 46(10): 1007-1012.)	植物生理学报	2010	8%’	Paeonia suffruticosa	Paeoniaceae	Glycophytes	Funneliformis mosseae	3
662	Guo Shaoxia, Liu Runjin. 2010. Effects of Arbuscular Mycorrhizal Fungi Glomus mosseae on Salt Tolerance of Paeonia suffruticosa Andr. Plant Physiology Communications,46 (10): 1007-1012.(With English abstract.郭绍霞, 刘润进. 丛枝菌根真菌Glomus mosseae对盐胁迫下牡丹渗透调节的影响[J]. 植物生理学报, 2010, 46(10): 1007-1012.)	植物生理学报	2010	16%，	Paeonia suffruticosa	Paeoniaceae	Glycophytes	Funneliformis mosseae	3
663	Guo Shaoxia, Liu Runjin. 2010. Effects of Arbuscular Mycorrhizal Fungi Glomus mosseae on Salt Tolerance of Paeonia suffruticosa Andr. Plant Physiology Communications,46 (10): 1007-1012.(With English abstract.郭绍霞, 刘润进. 丛枝菌根真菌Glomus mosseae对盐胁迫下牡丹渗透调节的影响[J]. 植物生理学报, 2010, 46(10): 1007-1012.)	植物生理学报	2010	24%，	Paeonia suffruticosa	Paeoniaceae	Glycophytes	Funneliformis mosseae	3
664	Guo Yanni. 2015.The physiological response of different salt-tolerance Medicago Sativa L. colinized by arbuscular mycorrhiza fungi to salt stress. Shanxi agricultural university,master degree disseitation. (With English abstract.郭艳妮. 不同耐盐性苜蓿接种丛枝菌根真菌对盐胁迫的生理响应[D]. 山西农业大学, 2015.)	山西农业大学	2015	50 mM	Medicago sativa L.	Fabaceae	Glycophytes	Funneliformis mosseae	4
665	Guo Yanni. 2015.The physiological response of different salt-tolerance Medicago Sativa L. colinized by arbuscular mycorrhiza fungi to salt stress. Shanxi agricultural university,master degree disseitation. (With English abstract.郭艳妮. 不同耐盐性苜蓿接种丛枝菌根真菌对盐胁迫的生理响应[D]. 山西农业大学, 2015.)	山西农业大学	2015	50 mM	Medicago sativa L.	Fabaceae	Glycophytes	Funneliformis mosseae	4
666	Guo Yanni. 2015.The physiological response of different salt-tolerance Medicago Sativa L. colinized by arbuscular mycorrhiza fungi to salt stress. Shanxi agricultural university,master degree disseitation. (With English abstract.郭艳妮. 不同耐盐性苜蓿接种丛枝菌根真菌对盐胁迫的生理响应[D]. 山西农业大学, 2015.)	山西农业大学	2015	50 mM	Medicago sativa L.	Fabaceae	Glycophytes	Funneliformis mosseae	4
667	Guo Yanni. 2015.The physiological response of different salt-tolerance Medicago Sativa L. colinized by arbuscular mycorrhiza fungi to salt stress. Shanxi agricultural university,master degree disseitation. (With English abstract.郭艳妮. 不同耐盐性苜蓿接种丛枝菌根真菌对盐胁迫的生理响应[D]. 山西农业大学, 2015.)	山西农业大学	2015	50 mM	Medicago sativa L.	Fabaceae	Glycophytes	Claroideoglomus etunicatum	4
668	Guo Yanni. 2015.The physiological response of different salt-tolerance Medicago Sativa L. colinized by arbuscular mycorrhiza fungi to salt stress. Shanxi agricultural university,master degree disseitation. (With English abstract.郭艳妮. 不同耐盐性苜蓿接种丛枝菌根真菌对盐胁迫的生理响应[D]. 山西农业大学, 2015.)	山西农业大学	2015	50 mM	Medicago sativa L.	Fabaceae	Glycophytes	Claroideoglomus etunicatum	4
669	Guo Yanni. 2015.The physiological response of different salt-tolerance Medicago Sativa L. colinized by arbuscular mycorrhiza fungi to salt stress. Shanxi agricultural university,master degree disseitation. (With English abstract.郭艳妮. 不同耐盐性苜蓿接种丛枝菌根真菌对盐胁迫的生理响应[D]. 山西农业大学, 2015.)	山西农业大学	2015	50 mM	Medicago sativa L.	Fabaceae	Glycophytes	Claroideoglomus etunicatum	4
670	Guo Yanni. 2015.The physiological response of different salt-tolerance Medicago Sativa L. colinized by arbuscular mycorrhiza fungi to salt stress. Shanxi agricultural university,master degree disseitation. (With English abstract.郭艳妮. 不同耐盐性苜蓿接种丛枝菌根真菌对盐胁迫的生理响应[D]. 山西农业大学, 2015.)	山西农业大学	2015	50 mM	Medicago sativa L.	Fabaceae	Glycophytes	Rhizophagus intraradices	4
671	Guo Yanni. 2015.The physiological response of different salt-tolerance Medicago Sativa L. colinized by arbuscular mycorrhiza fungi to salt stress. Shanxi agricultural university,master degree disseitation. (With English abstract.郭艳妮. 不同耐盐性苜蓿接种丛枝菌根真菌对盐胁迫的生理响应[D]. 山西农业大学, 2015.)	山西农业大学	2015	50 mM	Medicago sativa L.	Fabaceae	Glycophytes	Rhizophagus intraradices	4
672	Guo Yanni. 2015.The physiological response of different salt-tolerance Medicago Sativa L. colinized by arbuscular mycorrhiza fungi to salt stress. Shanxi agricultural university,master degree disseitation. (With English abstract.郭艳妮. 不同耐盐性苜蓿接种丛枝菌根真菌对盐胁迫的生理响应[D]. 山西农业大学, 2015.)	山西农业大学	2015	50 mM	Medicago sativa L.	Fabaceae	Glycophytes	Rhizophagus intraradices	4
673	Guo Yanni. 2015.The physiological response of different salt-tolerance Medicago Sativa L. colinized by arbuscular mycorrhiza fungi to salt stress. Shanxi agricultural university,master degree disseitation. (With English abstract.郭艳妮. 不同耐盐性苜蓿接种丛枝菌根真菌对盐胁迫的生理响应[D]. 山西农业大学, 2015.)	山西农业大学	2015	100 mM	Medicago sativa L.	Fabaceae	Glycophytes	Funneliformis mosseae	4
674	Guo Yanni. 2015.The physiological response of different salt-tolerance Medicago Sativa L. colinized by arbuscular mycorrhiza fungi to salt stress. Shanxi agricultural university,master degree disseitation. (With English abstract.郭艳妮. 不同耐盐性苜蓿接种丛枝菌根真菌对盐胁迫的生理响应[D]. 山西农业大学, 2015.)	山西农业大学	2015	100 mM	Medicago sativa L.	Fabaceae	Glycophytes	Funneliformis mosseae	4
675	Guo Yanni. 2015.The physiological response of different salt-tolerance Medicago Sativa L. colinized by arbuscular mycorrhiza fungi to salt stress. Shanxi agricultural university,master degree disseitation. (With English abstract.郭艳妮. 不同耐盐性苜蓿接种丛枝菌根真菌对盐胁迫的生理响应[D]. 山西农业大学, 2015.)	山西农业大学	2015	100 mM	Medicago sativa L.	Fabaceae	Glycophytes	Funneliformis mosseae	4
676	Guo Yanni. 2015.The physiological response of different salt-tolerance Medicago Sativa L. colinized by arbuscular mycorrhiza fungi to salt stress. Shanxi agricultural university,master degree disseitation. (With English abstract.郭艳妮. 不同耐盐性苜蓿接种丛枝菌根真菌对盐胁迫的生理响应[D]. 山西农业大学, 2015.)	山西农业大学	2015	100 mM	Medicago sativa L.	Fabaceae	Glycophytes	Claroideoglomus etunicatum	4
677	Guo Yanni. 2015.The physiological response of different salt-tolerance Medicago Sativa L. colinized by arbuscular mycorrhiza fungi to salt stress. Shanxi agricultural university,master degree disseitation. (With English abstract.郭艳妮. 不同耐盐性苜蓿接种丛枝菌根真菌对盐胁迫的生理响应[D]. 山西农业大学, 2015.)	山西农业大学	2015	100 mM	Medicago sativa L.	Fabaceae	Glycophytes	Claroideoglomus etunicatum	4
678	Guo Yanni. 2015.The physiological response of different salt-tolerance Medicago Sativa L. colinized by arbuscular mycorrhiza fungi to salt stress. Shanxi agricultural university,master degree disseitation. (With English abstract.郭艳妮. 不同耐盐性苜蓿接种丛枝菌根真菌对盐胁迫的生理响应[D]. 山西农业大学, 2015.)	山西农业大学	2015	100 mM	Medicago sativa L.	Fabaceae	Glycophytes	Claroideoglomus etunicatum	4
679	Guo Yanni. 2015.The physiological response of different salt-tolerance Medicago Sativa L. colinized by arbuscular mycorrhiza fungi to salt stress. Shanxi agricultural university,master degree disseitation. (With English abstract.郭艳妮. 不同耐盐性苜蓿接种丛枝菌根真菌对盐胁迫的生理响应[D]. 山西农业大学, 2015.)	山西农业大学	2015	100 mM	Medicago sativa L.	Fabaceae	Glycophytes	Rhizophagus intraradices	4
680	Guo Yanni. 2015.The physiological response of different salt-tolerance Medicago Sativa L. colinized by arbuscular mycorrhiza fungi to salt stress. Shanxi agricultural university,master degree disseitation. (With English abstract.郭艳妮. 不同耐盐性苜蓿接种丛枝菌根真菌对盐胁迫的生理响应[D]. 山西农业大学, 2015.)	山西农业大学	2015	100 mM	Medicago sativa L.	Fabaceae	Glycophytes	Rhizophagus intraradices	4
681	Guo Yanni. 2015.The physiological response of different salt-tolerance Medicago Sativa L. colinized by arbuscular mycorrhiza fungi to salt stress. Shanxi agricultural university,master degree disseitation. (With English abstract.郭艳妮. 不同耐盐性苜蓿接种丛枝菌根真菌对盐胁迫的生理响应[D]. 山西农业大学, 2015.)	山西农业大学	2015	100 mM	Medicago sativa L.	Fabaceae	Glycophytes	Rhizophagus intraradices	4
682	Guo Yanni. 2015.The physiological response of different salt-tolerance Medicago Sativa L. colinized by arbuscular mycorrhiza fungi to salt stress. Shanxi agricultural university,master degree disseitation. (With English abstract.郭艳妮. 不同耐盐性苜蓿接种丛枝菌根真菌对盐胁迫的生理响应[D]. 山西农业大学, 2015.)	山西农业大学	2015	150 mM	Medicago sativa L.	Fabaceae	Glycophytes	Funneliformis mosseae	4
683	Guo Yanni. 2015.The physiological response of different salt-tolerance Medicago Sativa L. colinized by arbuscular mycorrhiza fungi to salt stress. Shanxi agricultural university,master degree disseitation. (With English abstract.郭艳妮. 不同耐盐性苜蓿接种丛枝菌根真菌对盐胁迫的生理响应[D]. 山西农业大学, 2015.)	山西农业大学	2015	150 mM	Medicago sativa L.	Fabaceae	Glycophytes	Funneliformis mosseae	4
684	Guo Yanni. 2015.The physiological response of different salt-tolerance Medicago Sativa L. colinized by arbuscular mycorrhiza fungi to salt stress. Shanxi agricultural university,master degree disseitation. (With English abstract.郭艳妮. 不同耐盐性苜蓿接种丛枝菌根真菌对盐胁迫的生理响应[D]. 山西农业大学, 2015.)	山西农业大学	2015	150 mM	Medicago sativa L.	Fabaceae	Glycophytes	Funneliformis mosseae	4
685	Guo Yanni. 2015.The physiological response of different salt-tolerance Medicago Sativa L. colinized by arbuscular mycorrhiza fungi to salt stress. Shanxi agricultural university,master degree disseitation. (With English abstract.郭艳妮. 不同耐盐性苜蓿接种丛枝菌根真菌对盐胁迫的生理响应[D]. 山西农业大学, 2015.)	山西农业大学	2015	150 mM	Medicago sativa L.	Fabaceae	Glycophytes	Claroideoglomus etunicatum	4
686	Guo Yanni. 2015.The physiological response of different salt-tolerance Medicago Sativa L. colinized by arbuscular mycorrhiza fungi to salt stress. Shanxi agricultural university,master degree disseitation. (With English abstract.郭艳妮. 不同耐盐性苜蓿接种丛枝菌根真菌对盐胁迫的生理响应[D]. 山西农业大学, 2015.)	山西农业大学	2015	150 mM	Medicago sativa L.	Fabaceae	Glycophytes	Claroideoglomus etunicatum	4
687	Guo Yanni. 2015.The physiological response of different salt-tolerance Medicago Sativa L. colinized by arbuscular mycorrhiza fungi to salt stress. Shanxi agricultural university,master degree disseitation. (With English abstract.郭艳妮. 不同耐盐性苜蓿接种丛枝菌根真菌对盐胁迫的生理响应[D]. 山西农业大学, 2015.)	山西农业大学	2015	150 mM	Medicago sativa L.	Fabaceae	Glycophytes	Claroideoglomus etunicatum	4
688	Guo Yanni. 2015.The physiological response of different salt-tolerance Medicago Sativa L. colinized by arbuscular mycorrhiza fungi to salt stress. Shanxi agricultural university,master degree disseitation. (With English abstract.郭艳妮. 不同耐盐性苜蓿接种丛枝菌根真菌对盐胁迫的生理响应[D]. 山西农业大学, 2015.)	山西农业大学	2015	150 mM	Medicago sativa L.	Fabaceae	Glycophytes	Rhizophagus intraradices	4
689	Guo Yanni. 2015.The physiological response of different salt-tolerance Medicago Sativa L. colinized by arbuscular mycorrhiza fungi to salt stress. Shanxi agricultural university,master degree disseitation. (With English abstract.郭艳妮. 不同耐盐性苜蓿接种丛枝菌根真菌对盐胁迫的生理响应[D]. 山西农业大学, 2015.)	山西农业大学	2015	150 mM	Medicago sativa L.	Fabaceae	Glycophytes	Rhizophagus intraradices	4
690	Guo Yanni. 2015.The physiological response of different salt-tolerance Medicago Sativa L. colinized by arbuscular mycorrhiza fungi to salt stress. Shanxi agricultural university,master degree disseitation. (With English abstract.郭艳妮. 不同耐盐性苜蓿接种丛枝菌根真菌对盐胁迫的生理响应[D]. 山西农业大学, 2015.)	山西农业大学	2015	150 mM	Medicago sativa L.	Fabaceae	Glycophytes	Rhizophagus intraradices	4
691	Guo Yanni. 2015.The physiological response of different salt-tolerance Medicago Sativa L. colinized by arbuscular mycorrhiza fungi to salt stress. Shanxi agricultural university,master degree disseitation. (With English abstract.郭艳妮. 不同耐盐性苜蓿接种丛枝菌根真菌对盐胁迫的生理响应[D]. 山西农业大学, 2015.)	山西农业大学	2015	200 mM	Medicago sativa L.	Fabaceae	Glycophytes	Funneliformis mosseae	4
692	Guo Yanni. 2015.The physiological response of different salt-tolerance Medicago Sativa L. colinized by arbuscular mycorrhiza fungi to salt stress. Shanxi agricultural university,master degree disseitation. (With English abstract.郭艳妮. 不同耐盐性苜蓿接种丛枝菌根真菌对盐胁迫的生理响应[D]. 山西农业大学, 2015.)	山西农业大学	2015	200 mM	Medicago sativa L.	Fabaceae	Glycophytes	Funneliformis mosseae	4
693	Guo Yanni. 2015.The physiological response of different salt-tolerance Medicago Sativa L. colinized by arbuscular mycorrhiza fungi to salt stress. Shanxi agricultural university,master degree disseitation. (With English abstract.郭艳妮. 不同耐盐性苜蓿接种丛枝菌根真菌对盐胁迫的生理响应[D]. 山西农业大学, 2015.)	山西农业大学	2015	200 mM	Medicago sativa L.	Fabaceae	Glycophytes	Funneliformis mosseae	4
694	Guo Yanni. 2015.The physiological response of different salt-tolerance Medicago Sativa L. colinized by arbuscular mycorrhiza fungi to salt stress. Shanxi agricultural university,master degree disseitation. (With English abstract.郭艳妮. 不同耐盐性苜蓿接种丛枝菌根真菌对盐胁迫的生理响应[D]. 山西农业大学, 2015.)	山西农业大学	2015	200 mM	Medicago sativa L.	Fabaceae	Glycophytes	Claroideoglomus etunicatum	4
695	Guo Yanni. 2015.The physiological response of different salt-tolerance Medicago Sativa L. colinized by arbuscular mycorrhiza fungi to salt stress. Shanxi agricultural university,master degree disseitation. (With English abstract.郭艳妮. 不同耐盐性苜蓿接种丛枝菌根真菌对盐胁迫的生理响应[D]. 山西农业大学, 2015.)	山西农业大学	2015	200 mM	Medicago sativa L.	Fabaceae	Glycophytes	Claroideoglomus etunicatum	4
696	Guo Yanni. 2015.The physiological response of different salt-tolerance Medicago Sativa L. colinized by arbuscular mycorrhiza fungi to salt stress. Shanxi agricultural university,master degree disseitation. (With English abstract.郭艳妮. 不同耐盐性苜蓿接种丛枝菌根真菌对盐胁迫的生理响应[D]. 山西农业大学, 2015.)	山西农业大学	2015	200 mM	Medicago sativa L.	Fabaceae	Glycophytes	Claroideoglomus etunicatum	4
697	Guo Yanni. 2015.The physiological response of different salt-tolerance Medicago Sativa L. colinized by arbuscular mycorrhiza fungi to salt stress. Shanxi agricultural university,master degree disseitation. (With English abstract.郭艳妮. 不同耐盐性苜蓿接种丛枝菌根真菌对盐胁迫的生理响应[D]. 山西农业大学, 2015.)	山西农业大学	2015	200 mM	Medicago sativa L.	Fabaceae	Glycophytes	Rhizophagus intraradices	4
698	Guo Yanni. 2015.The physiological response of different salt-tolerance Medicago Sativa L. colinized by arbuscular mycorrhiza fungi to salt stress. Shanxi agricultural university,master degree disseitation. (With English abstract.郭艳妮. 不同耐盐性苜蓿接种丛枝菌根真菌对盐胁迫的生理响应[D]. 山西农业大学, 2015.)	山西农业大学	2015	200 mM	Medicago sativa L.	Fabaceae	Glycophytes	Rhizophagus intraradices	4
699	Guo Yanni. 2015.The physiological response of different salt-tolerance Medicago Sativa L. colinized by arbuscular mycorrhiza fungi to salt stress. Shanxi agricultural university,master degree disseitation. (With English abstract.郭艳妮. 不同耐盐性苜蓿接种丛枝菌根真菌对盐胁迫的生理响应[D]. 山西农业大学, 2015.)	山西农业大学	2015	200 mM	Medicago sativa L.	Fabaceae	Glycophytes	Rhizophagus intraradices	4
700	Han Bing, Guo Shirong, He Chaoxing, et al. 2012. Effects of arbuscular mycorrhiza fungi ( AMF) on the plant growth，fruit yield，and fruit quality of cucumber under salt stress. Chinese Journal of Applied Ecology, 23(1)154-158.(With English abstract. 韩冰, 郭世荣, 贺超兴,等. 丛枝菌根真菌对盐胁迫下黄瓜植株生长、果实产量和品质的影响[J]. 应用生态学报, 2012, 23(1)154-158.)	应用生态学报	2012	4.1 dS/m	Cucumis sativus L.	Cucurbitaceae	Glycophytes	Funneliformis mosseae	3
701	Han Bing, He Chaoxing, Guo Shirong, et al. 2011. Effects of arbuscular mycorrhizal fungi on osmoregulation substance contents and antioxidant enzyme activities of Cucumber seedlings under salt stress. Acta Bot Borea, 31(12):2492-2497. (With English abstract. 韩冰, 贺超兴, 郭世荣,等. 丛枝菌根真菌对盐胁迫下黄瓜幼苗渗透调节物质含量和抗氧化酶活性的影响[J]. 西北植物学报, 2011, 31(12):2492-2497.)	西北植物学报	2011	4.1 dS/m	Cucumis sativus L.	Cucurbitaceae	Glycophytes	Indigenous AM fungal community	3
702	Han Tingting.2011. Mechanisms of Salt Tolerance Improved by Arbuscular Mycorrhizal Fungi in Paeonia suffruticosa. Qingdao agricultural university,Doctoral dissertation.(With English abstract. 韩婷婷.丛枝菌根真菌提高牡丹耐盐性的机制.青岛农业大学,博士论文,2011).	青岛农业大学	2011	8%，	Paeonia suffruticosa	Paeoniaceae	Glycophytes	Funneliformis mosseae	3
703	Han Tingting.2011. Mechanisms of Salt Tolerance Improved by Arbuscular Mycorrhizal Fungi in Paeonia suffruticosa. Qingdao agricultural university,Doctoral dissertation.(With English abstract. 韩婷婷.丛枝菌根真菌提高牡丹耐盐性的机制.青岛农业大学,博士论文,2011).	青岛农业大学	2011	8%，	Paeonia suffruticosa	Paeoniaceae	Glycophytes	Funneliformis mosseae+Glomus versiforme	3
704	Han Tingting.2011. Mechanisms of Salt Tolerance Improved by Arbuscular Mycorrhizal Fungi in Paeonia suffruticosa. Qingdao agricultural university,Doctoral dissertation.(With English abstract. 韩婷婷.丛枝菌根真菌提高牡丹耐盐性的机制.青岛农业大学,博士论文,2011).	青岛农业大学	2011	16%，	Paeonia suffruticosa	Paeoniaceae	Glycophytes	Funneliformis mosseae	3
705	Han Tingting.2011. Mechanisms of Salt Tolerance Improved by Arbuscular Mycorrhizal Fungi in Paeonia suffruticosa. Qingdao agricultural university,Doctoral dissertation.(With English abstract. 韩婷婷.丛枝菌根真菌提高牡丹耐盐性的机制.青岛农业大学,博士论文,2011).	青岛农业大学	2011	16%，	Paeonia suffruticosa	Paeoniaceae	Glycophytes	Funneliformis mosseae+Glomus versiforme	3
706	Han Tingting.2011. Mechanisms of Salt Tolerance Improved by Arbuscular Mycorrhizal Fungi in Paeonia suffruticosa. Qingdao agricultural university,Doctoral dissertation.(With English abstract. 韩婷婷.丛枝菌根真菌提高牡丹耐盐性的机制.青岛农业大学,博士论文,2011).	青岛农业大学	2011	24%，	Paeonia suffruticosa	Paeoniaceae	Glycophytes	Funneliformis mosseae	3
707	Han Tingting.2011. Mechanisms of Salt Tolerance Improved by Arbuscular Mycorrhizal Fungi in Paeonia suffruticosa. Qingdao agricultural university,Doctoral dissertation.(With English abstract. 韩婷婷.丛枝菌根真菌提高牡丹耐盐性的机制.青岛农业大学,博士论文,2011).	青岛农业大学	2011	24%，	Paeonia suffruticosa	Paeoniaceae	Glycophytes	Funneliformis mosseae+Glomus versiforme	3
708	Ge Xueli, Zhao Lili, Li Yingpeng. 2005. Effects of AM fungi on the growth and protective enzymes of cotton under NaCI stress. Acta ecologica sinica, 25(1):188-193.(With English abstract.贺学礼, 赵丽莉, 李英鹏. NaCl胁迫下AM真菌对棉花生长和叶片保护酶系统的影响[J]. 生态学报, 2005, 25(1):188-193.)	生态学报	2005	0.1%,	Gossypium arboreum L.	Malvaceae	Glycophytes	Glomus mossea+Glomus caledonium	6
709	Ge Xueli, Zhao Lili, Li Yingpeng. 2005. Effects of AM fungi on the growth and protective enzymes of cotton under NaCI stress. Acta ecologica sinica, 25(1):188-193.(With English abstract.贺学礼, 赵丽莉, 李英鹏. NaCl胁迫下AM真菌对棉花生长和叶片保护酶系统的影响[J]. 生态学报, 2005, 25(1):188-193.)	生态学报	2005	0.2%,	Gossypium arboreum L.	Malvaceae	Glycophytes	Glomus mossea+Glomus caledonium	6
710	Ge Xueli, Zhao Lili, Li Yingpeng. 2005. Effects of AM fungi on the growth and protective enzymes of cotton under NaCI stress. Acta ecologica sinica, 25(1):188-193.(With English abstract.贺学礼, 赵丽莉, 李英鹏. NaCl胁迫下AM真菌对棉花生长和叶片保护酶系统的影响[J]. 生态学报, 2005, 25(1):188-193.)	生态学报	2005	0.3%,	Gossypium arboreum L.	Malvaceae	Glycophytes	Glomus mossea+Glomus caledonium	6
711	He Zhongqun, He Chaoxing, Yan Yan, et al. 2011.Regulative Effect of Arbuscular Mycorrhizal Fungi on Water Absorption and Expression of Aquaporin Genes in Tomato Under Salt Stress.Acta Horticulturae Sinica,38(2):273-280.(With English abstract.贺忠群, 贺超兴, 闫妍,等. 盐胁迫下丛枝菌根真菌对番茄吸水及水孔蛋白基因表达的调控[J]. 园艺学报, 2011, 38(2):273-280.)	园艺学报	2011	4.2 dS/m	Lycopersicon esculentum L.	Solanaceae	Glycophytes	Funneliformis mosseae	5
712	He Zhongqun, He Chaoxing, Yan Yan, et al. 2011.Regulative Effect of Arbuscular Mycorrhizal Fungi on Water Absorption and Expression of Aquaporin Genes in Tomato Under Salt Stress.Acta Horticulturae Sinica,38(2):273-280.(With English abstract.贺忠群, 贺超兴, 闫妍,等. 盐胁迫下丛枝菌根真菌对番茄吸水及水孔蛋白基因表达的调控[J]. 园艺学报, 2011, 38(2):273-280.)	园艺学报	2011	7.1 dS/m	Lycopersicon esculentum L.	Solanaceae	Glycophytes	Funneliformis mosseae	5
713	He Zhongqun, He Chaoxing.(2013).Effect of Arbuscular mycorrhizal Fungi on Nutrition Absorbing and Ion Damage in Tomato under Salt Stress. Avta agriculturae boreali-sinica, 28(1): 181-186. (With English abstract. 贺忠群, 贺超兴. 盐渍条件下丛枝菌根真菌对番茄营养吸收及离子毒害的影响[J]. 华北农学报, 2013, 28(1)181-186.)	华北农学报	2013	4.2 dS/m	Lycopersicon esculentum L.	Solanaceae	Glycophytes	Funneliformis mosseae	10
714	He Zhongqun, He Chaoxing.(2013).Effect of Arbuscular mycorrhizal Fungi on Nutrition Absorbing and Ion Damage in Tomato under Salt Stress. Avta agriculturae boreali-sinica, 28(1): 181-186. (With English abstract. 贺忠群, 贺超兴. 盐渍条件下丛枝菌根真菌对番茄营养吸收及离子毒害的影响[J]. 华北农学报, 2013, 28(1)181-186.)	华北农学报	2013	7.1 dS/m	Lycopersicon esculentum L.	Solanaceae	Glycophytes	Funneliformis mosseae	10
715	He Zhongqun, Li Huanxiu, Tang Haoru,et al.2010.Effect of arbuscular mycorrhizal fungi on tomato endogenous under NaCl stress. Journal of Nuclear Agricultural Sciences, 24(5): 1099-1104. (With English abstract. 贺忠群, 李焕秀, 汤浩茹,等. 丛枝菌根真菌对NaCl胁迫下番茄内源激素的影响[J]. 核农学报, 2010, 24(5): 1099-1104.)	核农学报	2010	3.4 dS/m	Lycopersicon esculentum L.	Solanaceae	Glycophytes	Funneliformis mosseae	10
716	He Zhongqun, Li Huanxiu, Tang Haoru,et al.2010.Effect of arbuscular mycorrhizal fungi on tomato endogenous under NaCl stress. Journal of Nuclear Agricultural Sciences, 24(5): 1099-1104. (With English abstract. 贺忠群, 李焕秀, 汤浩茹,等. 丛枝菌根真菌对NaCl胁迫下番茄内源激素的影响[J]. 核农学报, 2010, 24(5): 1099-1104.)	核农学报	2010	4.2 dS/m	Lycopersicon esculentum L.	Solanaceae	Glycophytes	Funneliformis mosseae	10
717	He Zhongqun, Li Huanxiu, Tang Haoru,et al.2010.Effect of arbuscular mycorrhizal fungi on tomato endogenous under NaCl stress. Journal of Nuclear Agricultural Sciences, 24(5): 1099-1104. (With English abstract. 贺忠群, 李焕秀, 汤浩茹,等. 丛枝菌根真菌对NaCl胁迫下番茄内源激素的影响[J]. 核农学报, 2010, 24(5): 1099-1104.)	核农学报	2010	7.1 dS/m	Lycopersicon esculentum L.	Solanaceae	Glycophytes	Funneliformis mosseae	10
718	He Zhongqun, Zou Zhirong, He Chaoxing, et al. Effect of AMF on GSH-Px activity and cell membrane osmasis of tomato. Journal of northwest sci-tech university of agriculture and forest, 34(12): 53-57.(With English abstract. 贺忠群, 邹志荣, 贺超兴,等. 盐胁迫下丛枝菌根真菌对番茄细胞膜透性及谷光甘肽过氧化物酶活性的影响[J]. 西北农林科技大学学报自然科学版, 2006, 34(12):53-57.)	西北农林科技大学学报自然科学版	2006	4.2 dS/m	Lycopersicon esculentum L.	Solanaceae	Glycophytes	Funneliformis mosseae	10
719	He Zhongqun, Zou Zhirong, He Chaoxing, et al. Effect of AMF on GSH-Px activity and cell membrane osmasis of tomato. Journal of northwest sci-tech university of agriculture and forest, 34(12): 53-57.(With English abstract. 贺忠群, 邹志荣, 贺超兴,等. 盐胁迫下丛枝菌根真菌对番茄细胞膜透性及谷光甘肽过氧化物酶活性的影响[J]. 西北农林科技大学学报自然科学版, 2006, 34(12):53-57.)	西北农林科技大学学报自然科学版	2006	7.1 dS/m	Lycopersicon esculentum L.	Solanaceae	Glycophytes	Funneliformis mosseae	10
720	Hu Zhihong, Huang Jingxin,Du Shujia, et al.2010.Effects of arbuscularmycorrhizal fungi on plant seedling growth and nutrients uptaking under saline cond itions. Journal of Shanghai Normal University (Natural Sciences),39(3):309-314.(With English abstract.胡志宏, 黄晶心, 杜书佳,等. 盐胁迫下丛枝菌根对植物幼苗生长和营养元素吸收的影响[J]. 上海师范大学学报(自然科学版), 2010, 39(3): 309-314.)	上海师范大学学报(自然科学版)	2010	1g/kg	Oryza glaberrima	Poaceae	Glycophytes	Funneliformis mosseae	5
721	Hu Zhihong, Huang Jingxin,Du Shujia, et al.2010.Effects of arbuscularmycorrhizal fungi on plant seedling growth and nutrients uptaking under saline cond itions. Journal of Shanghai Normal University (Natural Sciences),39(3):309-314.(With English abstract.胡志宏, 黄晶心, 杜书佳,等. 盐胁迫下丛枝菌根对植物幼苗生长和营养元素吸收的影响[J]. 上海师范大学学报(自然科学版), 2010, 39(3): 309-314.)	上海师范大学学报(自然科学版)	2010	1.5g/kg	Oryza glaberrima	Poaceae	Glycophytes	Funneliformis mosseae	5
722	Hu Zhihong, Huang Jingxin,Du Shujia, et al.2010.Effects of arbuscularmycorrhizal fungi on plant seedling growth and nutrients uptaking under saline cond itions. Journal of Shanghai Normal University (Natural Sciences),39(3):309-314.(With English abstract.胡志宏, 黄晶心, 杜书佳,等. 盐胁迫下丛枝菌根对植物幼苗生长和营养元素吸收的影响[J]. 上海师范大学学报(自然科学版), 2010, 39(3): 309-314.)	上海师范大学学报(自然科学版)	2010	2g/kg	Oryza glaberrima	Poaceae	Glycophytes	Funneliformis mosseae	5
723	Hu Zhihong, Huang Jingxin,Du Shujia, et al.2010.Effects of arbuscularmycorrhizal fungi on plant seedling growth and nutrients uptaking under saline cond itions. Journal of Shanghai Normal University (Natural Sciences),39(3):309-314.(With English abstract.胡志宏, 黄晶心, 杜书佳,等. 盐胁迫下丛枝菌根对植物幼苗生长和营养元素吸收的影响[J]. 上海师范大学学报(自然科学版), 2010, 39(3): 309-314.)	上海师范大学学报(自然科学版)	2010	1g/kg	Zea mays L.	Poaceae	Glycophytes	Funneliformis mosseae	5
724	Hu Zhihong, Huang Jingxin,Du Shujia, et al.2010.Effects of arbuscularmycorrhizal fungi on plant seedling growth and nutrients uptaking under saline cond itions. Journal of Shanghai Normal University (Natural Sciences),39(3):309-314.(With English abstract.胡志宏, 黄晶心, 杜书佳,等. 盐胁迫下丛枝菌根对植物幼苗生长和营养元素吸收的影响[J]. 上海师范大学学报(自然科学版), 2010, 39(3): 309-314.)	上海师范大学学报(自然科学版)	2010	1.5g/kg	Zea mays L.	Poaceae	Glycophytes	Funneliformis mosseae	5
725	Hu Zhihong, Huang Jingxin,Du Shujia, et al.2010.Effects of arbuscularmycorrhizal fungi on plant seedling growth and nutrients uptaking under saline cond itions. Journal of Shanghai Normal University (Natural Sciences),39(3):309-314.(With English abstract.胡志宏, 黄晶心, 杜书佳,等. 盐胁迫下丛枝菌根对植物幼苗生长和营养元素吸收的影响[J]. 上海师范大学学报(自然科学版), 2010, 39(3): 309-314.)	上海师范大学学报(自然科学版)	2010	2g/kg	Zea mays L.	Poaceae	Glycophytes	Funneliformis mosseae	5
726	Hu Zhihong, Huang Jingxin,Du Shujia, et al.2010.Effects of arbuscularmycorrhizal fungi on plant seedling growth and nutrients uptaking under saline cond itions. Journal of Shanghai Normal University (Natural Sciences),39(3):309-314.(With English abstract.胡志宏, 黄晶心, 杜书佳,等. 盐胁迫下丛枝菌根对植物幼苗生长和营养元素吸收的影响[J]. 上海师范大学学报(自然科学版), 2010, 39(3): 309-314.)	上海师范大学学报(自然科学版)	2010	1g/kg	Triticum aestivum L.	Poaceae	Glycophytes	Funneliformis mosseae	5
727	Hu Zhihong, Huang Jingxin,Du Shujia, et al.2010.Effects of arbuscularmycorrhizal fungi on plant seedling growth and nutrients uptaking under saline cond itions. Journal of Shanghai Normal University (Natural Sciences),39(3):309-314.(With English abstract.胡志宏, 黄晶心, 杜书佳,等. 盐胁迫下丛枝菌根对植物幼苗生长和营养元素吸收的影响[J]. 上海师范大学学报(自然科学版), 2010, 39(3): 309-314.)	上海师范大学学报(自然科学版)	2010	1.5g/kg	Triticum aestivum L.	Poaceae	Glycophytes	Funneliformis mosseae	5
728	Hu Zhihong, Huang Jingxin,Du Shujia, et al.2010.Effects of arbuscularmycorrhizal fungi on plant seedling growth and nutrients uptaking under saline cond itions. Journal of Shanghai Normal University (Natural Sciences),39(3):309-314.(With English abstract.胡志宏, 黄晶心, 杜书佳,等. 盐胁迫下丛枝菌根对植物幼苗生长和营养元素吸收的影响[J]. 上海师范大学学报(自然科学版), 2010, 39(3): 309-314.)	上海师范大学学报(自然科学版)	2010	2g/kg	Triticum aestivum L.	Poaceae	Glycophytes	Funneliformis mosseae	5
729	Hu Zhihong, Huang Jingxin,Du Shujia, et al.2010.Effects of arbuscularmycorrhizal fungi on plant seedling growth and nutrients uptaking under saline cond itions. Journal of Shanghai Normal University (Natural Sciences),39(3):309-314.(With English abstract.胡志宏, 黄晶心, 杜书佳,等. 盐胁迫下丛枝菌根对植物幼苗生长和营养元素吸收的影响[J]. 上海师范大学学报(自然科学版), 2010, 39(3): 309-314.)	上海师范大学学报(自然科学版)	2010	1g/kg	Brassica napus L.	Brassicaceae	Glycophytes	Funneliformis mosseae	5
730	Hu Zhihong, Huang Jingxin,Du Shujia, et al.2010.Effects of arbuscularmycorrhizal fungi on plant seedling growth and nutrients uptaking under saline cond itions. Journal of Shanghai Normal University (Natural Sciences),39(3):309-314.(With English abstract.胡志宏, 黄晶心, 杜书佳,等. 盐胁迫下丛枝菌根对植物幼苗生长和营养元素吸收的影响[J]. 上海师范大学学报(自然科学版), 2010, 39(3): 309-314.)	上海师范大学学报(自然科学版)	2010	1.5g/kg	Brassica napus L.	Brassicaceae	Glycophytes	Funneliformis mosseae	5
731	Hu Zhihong, Huang Jingxin,Du Shujia, et al.2010.Effects of arbuscularmycorrhizal fungi on plant seedling growth and nutrients uptaking under saline cond itions. Journal of Shanghai Normal University (Natural Sciences),39(3):309-314.(With English abstract.胡志宏, 黄晶心, 杜书佳,等. 盐胁迫下丛枝菌根对植物幼苗生长和营养元素吸收的影响[J]. 上海师范大学学报(自然科学版), 2010, 39(3): 309-314.)	上海师范大学学报(自然科学版)	2010	2g/kg	Brassica napus L.	Brassicaceae	Glycophytes	Funneliformis mosseae	5
732	Huang Zhi, Xu Weiping, Yu Fangbin, et al. 2018. Photosynthesis responses of Cucumis melo seedlings to Glomus under low light and salt stress. Acta Bot. Boreal-Occident. Sin,3:0307-0315. (With English abstract. 黄志, 许炜萍, 郁昉斌,等. 接种AMF对弱光环境及盐胁迫下甜瓜光合特性的影响[J]. 西北植物学报, 2018(3):0307-0315).	西北植物学报	2018	60 mmol/L	Cucumis melo L.	Cucurbitaceae	Glycophytes	Funneliformis mosseae	3
733	Huang Zhi, Xu Weiping, Yu Fangbin, et al. 2018. Photosynthesis responses of Cucumis melo seedlings to Glomus under low light and salt stress. Acta Bot. Boreal-Occident. Sin,3:0307-0315. (With English abstract. 黄志, 许炜萍, 郁昉斌,等. 接种AMF对弱光环境及盐胁迫下甜瓜光合特性的影响[J]. 西北植物学报, 2018(3):0307-0315).	西北植物学报	2018	120 mmol/L	Cucumis melo L.	Cucurbitaceae	Glycophytes	Funneliformis mosseae	3
734	Jia Tingting, Chang Wei, Fan Xiaoxu, et al. 2018. Effects of Arbuscular mycorrhizal fungi on photosynthetic and chlorophymm fluorescence characteristics in Elaeagnus angustifolia seedlings under salt stress. Acta ecology sinica, 38(4).(With English abstract. 贾婷婷, 常伟, 范晓旭,等. 盐胁迫下AM真菌对沙枣苗木光合与叶绿素荧光特性的影响[J]. 生态学报, 2018, 38(4).)	生态学报	2018	100 mM	Elaeagnus angustifolia Linn.	Elaeagnaceae	Halophytes	Rhizophagus intraradices	3
735	Jia Tingting, Chang Wei, Fan Xiaoxu, et al. 2018. Effects of Arbuscular mycorrhizal fungi on photosynthetic and chlorophymm fluorescence characteristics in Elaeagnus angustifolia seedlings under salt stress. Acta ecology sinica, 38(4).(With English abstract. 贾婷婷, 常伟, 范晓旭,等. 盐胁迫下AM真菌对沙枣苗木光合与叶绿素荧光特性的影响[J]. 生态学报, 2018, 38(4).)	生态学报	2018	200 mM	Elaeagnus angustifolia Linn.	Elaeagnaceae	Halophytes	Rhizophagus intraradices	3
736	Jia Tingting, Chang Wei, Fan Xiaoxu, et al. 2018. Effects of Arbuscular mycorrhizal fungi on photosynthetic and chlorophymm fluorescence characteristics in Elaeagnus angustifolia seedlings under salt stress. Acta ecology sinica, 38(4).(With English abstract. 贾婷婷, 常伟, 范晓旭,等. 盐胁迫下AM真菌对沙枣苗木光合与叶绿素荧光特性的影响[J]. 生态学报, 2018, 38(4).)	生态学报	2018	300 mM	Elaeagnus angustifolia Linn.	Elaeagnaceae	Halophytes	Rhizophagus intraradices	3
737	Li Lili. 2016. Research of the Effect of Dominant AM Fungi from Inula japonica Rhizosphere on Salt-alkali Tolerance of Trifolium repence.Northeast Forestry University, Dissertation for the Degree of Master.(With English abstract. 李丽丽. 旋覆花根围优势AM真菌对白花三叶草耐盐碱特性影响研究[D]. 东北林业大学, 2016.)	东北林业大学	2016	0.197%‘	Trifolium repens L.	Fabaceae	Glycophytes	Rhizophagus intraradices	3
738	Li Lili. 2016. Research of the Effect of Dominant AM Fungi from Inula japonica Rhizosphere on Salt-alkali Tolerance of Trifolium repence.Northeast Forestry University, Dissertation for the Degree of Master.(With English abstract. 李丽丽. 旋覆花根围优势AM真菌对白花三叶草耐盐碱特性影响研究[D]. 东北林业大学, 2016.)	东北林业大学	2016	0.197%‘	Trifolium repens L.	Fabaceae	Glycophytes	Claroideoglomus etunicatum	3
739	Li Lili. 2016. Research of the Effect of Dominant AM Fungi from Inula japonica Rhizosphere on Salt-alkali Tolerance of Trifolium repence.Northeast Forestry University, Dissertation for the Degree of Master.(With English abstract. 李丽丽. 旋覆花根围优势AM真菌对白花三叶草耐盐碱特性影响研究[D]. 东北林业大学, 2016.)	东北林业大学	2016	0.197%‘	Trifolium repens L.	Fabaceae	Glycophytes	Rhizophagus intraradices+Claroideoglomus etunicatum	3
740	Li Lili. 2016. Research of the Effect of Dominant AM Fungi from Inula japonica Rhizosphere on Salt-alkali Tolerance of Trifolium repence.Northeast Forestry University, Dissertation for the Degree of Master.(With English abstract. 李丽丽. 旋覆花根围优势AM真菌对白花三叶草耐盐碱特性影响研究[D]. 东北林业大学, 2016.)	东北林业大学	2016	0.394%、	Trifolium repens L.	Fabaceae	Glycophytes	Rhizophagus intraradices	3
741	Li Lili. 2016. Research of the Effect of Dominant AM Fungi from Inula japonica Rhizosphere on Salt-alkali Tolerance of Trifolium repence.Northeast Forestry University, Dissertation for the Degree of Master.(With English abstract. 李丽丽. 旋覆花根围优势AM真菌对白花三叶草耐盐碱特性影响研究[D]. 东北林业大学, 2016.)	东北林业大学	2016	0.394%、	Trifolium repens L.	Fabaceae	Glycophytes	Claroideoglomus etunicatum	3
742	Li Lili. 2016. Research of the Effect of Dominant AM Fungi from Inula japonica Rhizosphere on Salt-alkali Tolerance of Trifolium repence.Northeast Forestry University, Dissertation for the Degree of Master.(With English abstract. 李丽丽. 旋覆花根围优势AM真菌对白花三叶草耐盐碱特性影响研究[D]. 东北林业大学, 2016.)	东北林业大学	2016	0.394%、	Trifolium repens L.	Fabaceae	Glycophytes	Rhizophagus intraradices+Claroideoglomus etunicatum	3
743	Li Lili. 2016. Research of the Effect of Dominant AM Fungi from Inula japonica Rhizosphere on Salt-alkali Tolerance of Trifolium repence.Northeast Forestry University, Dissertation for the Degree of Master.(With English abstract. 李丽丽. 旋覆花根围优势AM真菌对白花三叶草耐盐碱特性影响研究[D]. 东北林业大学, 2016.)	东北林业大学	2016	0.788%，	Trifolium repens L.	Fabaceae	Glycophytes	Rhizophagus intraradices	3
744	Li Lili. 2016. Research of the Effect of Dominant AM Fungi from Inula japonica Rhizosphere on Salt-alkali Tolerance of Trifolium repence.Northeast Forestry University, Dissertation for the Degree of Master.(With English abstract. 李丽丽. 旋覆花根围优势AM真菌对白花三叶草耐盐碱特性影响研究[D]. 东北林业大学, 2016.)	东北林业大学	2016	0.788%，	Trifolium repens L.	Fabaceae	Glycophytes	Claroideoglomus etunicatum	3
745	Li Lili. 2016. Research of the Effect of Dominant AM Fungi from Inula japonica Rhizosphere on Salt-alkali Tolerance of Trifolium repence.Northeast Forestry University, Dissertation for the Degree of Master.(With English abstract. 李丽丽. 旋覆花根围优势AM真菌对白花三叶草耐盐碱特性影响研究[D]. 东北林业大学, 2016.)	东北林业大学	2016	0.788%，	Trifolium repens L.	Fabaceae	Glycophytes	Rhizophagus intraradices+Claroideoglomus etunicatum	3
746	Li Lili. 2016. Research of the Effect of Dominant AM Fungi from Inula japonica Rhizosphere on Salt-alkali Tolerance of Trifolium repence.Northeast Forestry University, Dissertation for the Degree of Master.(With English abstract. 李丽丽. 旋覆花根围优势AM真菌对白花三叶草耐盐碱特性影响研究[D]. 东北林业大学, 2016.)	东北林业大学	2016	1.182%，	Trifolium repens L.	Fabaceae	Glycophytes	Rhizophagus intraradices	3
747	Li Lili. 2016. Research of the Effect of Dominant AM Fungi from Inula japonica Rhizosphere on Salt-alkali Tolerance of Trifolium repence.Northeast Forestry University, Dissertation for the Degree of Master.(With English abstract. 李丽丽. 旋覆花根围优势AM真菌对白花三叶草耐盐碱特性影响研究[D]. 东北林业大学, 2016.)	东北林业大学	2016	1.182%，	Trifolium repens L.	Fabaceae	Glycophytes	Claroideoglomus etunicatum	3
748	Li Lili. 2016. Research of the Effect of Dominant AM Fungi from Inula japonica Rhizosphere on Salt-alkali Tolerance of Trifolium repence.Northeast Forestry University, Dissertation for the Degree of Master.(With English abstract. 李丽丽. 旋覆花根围优势AM真菌对白花三叶草耐盐碱特性影响研究[D]. 东北林业大学, 2016.)	东北林业大学	2016	1.182%，	Trifolium repens L.	Fabaceae	Glycophytes	Rhizophagus intraradices+Claroideoglomus etunicatum	3
749	Li Tao, Yang Di,Yang Qing,et al.2008. Effects of Inoculation of Arbuscular Mycorrhizal Fungi Glomus mosseae on SOD and CAT Activities in Suaeda salsa Seedlings under Salt Stress.Journal of Anhui Agri.Sci, 36(35):15324-15325. (With English abstract. 李涛, 段迪, 杨青,等. 接种摩西球囊霉对盐胁迫条件下盐地碱蓬叶片SOD和CAT活性的影响[J]. 安徽农业科学, 2008, 36(35):15324-15325.)	安徽农业科学	2008	100mmol/L	Suaeda salsa	Chenopodiaceae	Halophytes	Funneliformis mosseae	5
750	Liu Hongguang.2016. Mechanisms of arbuscular mycorrhizal fungi (AMF) enhancing salt tolerance of Lycium Barbarum L.Northwest A&F University, Dissertation for Doctor Degree. (With English abstract. 刘洪光. AM真菌提高枸杞耐盐性的机制研究[D]. 西北农林科技大学, 2016.)	西北农林科技大学	2016	100 mM	Lycium barbarum L.	Solanaceae	Halophytes	Giomus versiforme	5
751	Liu Hongguang.2016. Mechanisms of arbuscular mycorrhizal fungi (AMF) enhancing salt tolerance of Lycium Barbarum L.Northwest A&F University, Dissertation for Doctor Degree. (With English abstract. 刘洪光. AM真菌提高枸杞耐盐性的机制研究[D]. 西北农林科技大学, 2016.)	西北农林科技大学	2016	200 mM	Lycium barbarum L.	Solanaceae	Halophytes	Giomus versiforme	5
752	Liu Runjin, Wei Runjin, Kang Junshui. 1997.Effects of arbuscular mycorrhizal fungi on growth of lawn grasses grown in saline soil. Journal of Laiyang Agricultural College, 14(2):134-137. (With English abstract. 刘润进, 魏红, 康俊水. AM菌对盐渍化土壤中坪草生长的影响[J]. 莱阳农学报(自然科学版), 14(2):134-137.)	莱 阳 农 学 院 学 报	1997	0.5-1%	Festuca arundinacea	Poaceae	Glycophytes	Rhizophagus irregularis+Funneliformis mosseae	3
753	Liu Runjin, Wei Runjin, Kang Junshui. 1997.Effects of arbuscular mycorrhizal fungi on growth of lawn grasses grown in saline soil. Journal of Laiyang Agricultural College, 14(2):134-137. (With English abstract. 刘润进, 魏红, 康俊水. AM菌对盐渍化土壤中坪草生长的影响[J]. 莱阳农学报(自然科学版), 14(2):134-137.)	莱 阳 农 学 院 学 报	1997	0.5-1%	Lolium perenne L.	Poaceae	Glycophytes	Funneliformis mosseae+Rhizophagus irregularis	3
754	LiuXiaojie.2006.Study on Effects of Arbuscular Mycorrhizal Fungi on the Salt and Drought Resistance of Blackberry Cuttings.Southwest University, Dissertation for Master Degree.(With English abstract. 刘晓捷. 接种丛枝菌根真菌对黑莓扦插苗耐盐性以及抗旱性的影响[D]. 西南大学, 2006.)	西南大学	2006	0.1%，	Rubus L.	Rosaceae	Glycophytes	Glomus diaphanum	4
755	LiuXiaojie.2006.Study on Effects of Arbuscular Mycorrhizal Fungi on the Salt and Drought Resistance of Blackberry Cuttings.Southwest University, Dissertation for Master Degree.(With English abstract. 刘晓捷. 接种丛枝菌根真菌对黑莓扦插苗耐盐性以及抗旱性的影响[D]. 西南大学, 2006.)	西南大学	2006	0.2%，	Rubus L.	Rosaceae	Glycophytes	Glomus diaphanum	4
756	LiuXiaojie.2006.Study on Effects of Arbuscular Mycorrhizal Fungi on the Salt and Drought Resistance of Blackberry Cuttings.Southwest University, Dissertation for Master Degree.(With English abstract. 刘晓捷. 接种丛枝菌根真菌对黑莓扦插苗耐盐性以及抗旱性的影响[D]. 西南大学, 2006.)	西南大学	2006	0.3%。	Rubus L.	Rosaceae	Glycophytes	Glomus diaphanum	4
757	LiuXiaojie.2006.Study on Effects of Arbuscular Mycorrhizal Fungi on the Salt and Drought Resistance of Blackberry Cuttings.Southwest University, Dissertation for Master Degree.(With English abstract. 刘晓捷. 接种丛枝菌根真菌对黑莓扦插苗耐盐性以及抗旱性的影响[D]. 西南大学, 2006.)	西南大学	2006	0.1%，	Rubus L.	Rosaceae	Glycophytes	Glomus diaphanum	4
758	LiuXiaojie.2006.Study on Effects of Arbuscular Mycorrhizal Fungi on the Salt and Drought Resistance of Blackberry Cuttings.Southwest University, Dissertation for Master Degree.(With English abstract. 刘晓捷. 接种丛枝菌根真菌对黑莓扦插苗耐盐性以及抗旱性的影响[D]. 西南大学, 2006.)	西南大学	2006	0.2%，	Rubus L.	Rosaceae	Glycophytes	Glomus diaphanum	4
759	LiuXiaojie.2006.Study on Effects of Arbuscular Mycorrhizal Fungi on the Salt and Drought Resistance of Blackberry Cuttings.Southwest University, Dissertation for Master Degree.(With English abstract. 刘晓捷. 接种丛枝菌根真菌对黑莓扦插苗耐盐性以及抗旱性的影响[D]. 西南大学, 2006.)	西南大学	2006	0.3%。	Rubus L.	Rosaceae	Glycophytes	Glomus diaphanum	4
760	LiuXiaojie.2006.Study on Effects of Arbuscular Mycorrhizal Fungi on the Salt and Drought Resistance of Blackberry Cuttings.Southwest University, Dissertation for Master Degree.(With English abstract. 刘晓捷. 接种丛枝菌根真菌对黑莓扦插苗耐盐性以及抗旱性的影响[D]. 西南大学, 2006.)	西南大学	2006	0.1%，	Rubus L.	Rosaceae	Glycophytes	Glomus diaphanum	4
761	LiuXiaojie.2006.Study on Effects of Arbuscular Mycorrhizal Fungi on the Salt and Drought Resistance of Blackberry Cuttings.Southwest University, Dissertation for Master Degree.(With English abstract. 刘晓捷. 接种丛枝菌根真菌对黑莓扦插苗耐盐性以及抗旱性的影响[D]. 西南大学, 2006.)	西南大学	2006	0.2%，	Rubus L.	Rosaceae	Glycophytes	Glomus diaphanum	4
762	LiuXiaojie.2006.Study on Effects of Arbuscular Mycorrhizal Fungi on the Salt and Drought Resistance of Blackberry Cuttings.Southwest University, Dissertation for Master Degree.(With English abstract. 刘晓捷. 接种丛枝菌根真菌对黑莓扦插苗耐盐性以及抗旱性的影响[D]. 西南大学, 2006.)	西南大学	2006	0.3%。	Rubus L.	Rosaceae	Glycophytes	Glomus diaphanum	4
763	Liu Jie, Xiao Bin, Wang Lixia, et al. 2013. Influence of AMF on salt tolerance of tea. Journal of Northwest A&F university(Nat.Sci.Ed.), 42(3)220-226. (With English abstract. 柳洁, 肖斌, 王丽霞,等. 丛枝菌根真菌对茶树耐盐性的影响[J]. 西北农林科技大学学报自然科学版, 2014, 42(3)220-226.)	西北农林科技大学学报自然科学版	2014	10mmol/kg	Camellia sinensis L.	Theaceae	Glycophytes	Glomus versiforme	10
764	Liu Jie, Xiao Bin, Wang Lixia, et al. 2013. Influence of AMF on salt tolerance of tea. Journal of Northwest A&F university(Nat.Sci.Ed.), 42(3)220-226. (With English abstract. 柳洁, 肖斌, 王丽霞,等. 丛枝菌根真菌对茶树耐盐性的影响[J]. 西北农林科技大学学报自然科学版, 2014, 42(3)220-226.)	西北农林科技大学学报自然科学版	2014	15mmol/kg	Camellia sinensis L.	Theaceae	Glycophytes	Glomus versiforme	10
765	Liu Jie, Xiao Bin, Wang Lixia, et al. 2013. Influence of AMF on salt tolerance of tea. Journal of Northwest A&F university(Nat.Sci.Ed.), 42(3)220-226. (With English abstract. 柳洁, 肖斌, 王丽霞,等. 丛枝菌根真菌对茶树耐盐性的影响[J]. 西北农林科技大学学报自然科学版, 2014, 42(3)220-226.)	西北农林科技大学学报自然科学版	2014	20mmol/kg	Camellia sinensis L.	Theaceae	Glycophytes	Glomus versiforme	10
766	Liu Jie, Xiao Bin, Wang Lixia, et al. 2013. Influence of AMF on salt tolerance of tea. Journal of Northwest A&F university(Nat.Sci.Ed.), 42(3)220-226. (With English abstract. 柳洁, 肖斌, 王丽霞,等. 丛枝菌根真菌对茶树耐盐性的影响[J]. 西北农林科技大学学报自然科学版, 2014, 42(3)220-226.)	西北农林科技大学学报自然科学版	2014	25mmol/kg	Camellia sinensis L.	Theaceae	Glycophytes	Glomus versiforme	10
767	Liu Jie, Xiao Bin, Wang Lixia, et al. 2013. Influence of AMF on salt tolerance of tea. Journal of Northwest A&F university(Nat.Sci.Ed.), 42(3)220-226. (With English abstract. 柳洁, 肖斌, 王丽霞,等. 丛枝菌根真菌对茶树耐盐性的影响[J]. 西北农林科技大学学报自然科学版, 2014, 42(3)220-226.)	西北农林科技大学学报自然科学版	2014	30mmol/kg	Camellia sinensis L.	Theaceae	Glycophytes	Glomus versiforme	10
768	Liu Jie, Xiao Bin, Wang Lixia, et al. 2013. Influence of AMF on salt tolerance of tea. Journal of Northwest A&F university(Nat.Sci.Ed.), 42(3)220-226. (With English abstract. 柳洁, 肖斌, 王丽霞,等. 丛枝菌根真菌对茶树耐盐性的影响[J]. 西北农林科技大学学报自然科学版, 2014, 42(3)220-226.)	西北农林科技大学学报自然科学版	2014	10mmol/kg	Camellia sinensis L.	Theaceae	Glycophytes	Glomus versiforme	10
769	Liu Jie, Xiao Bin, Wang Lixia, et al. 2013. Influence of AMF on salt tolerance of tea. Journal of Northwest A&F university(Nat.Sci.Ed.), 42(3)220-226. (With English abstract. 柳洁, 肖斌, 王丽霞,等. 丛枝菌根真菌对茶树耐盐性的影响[J]. 西北农林科技大学学报自然科学版, 2014, 42(3)220-226.)	西北农林科技大学学报自然科学版	2014	15mmol/kg	Camellia sinensis L.	Theaceae	Glycophytes	Glomus versiforme	10
770	Liu Jie, Xiao Bin, Wang Lixia, et al. 2013. Influence of AMF on salt tolerance of tea. Journal of Northwest A&F university(Nat.Sci.Ed.), 42(3)220-226. (With English abstract. 柳洁, 肖斌, 王丽霞,等. 丛枝菌根真菌对茶树耐盐性的影响[J]. 西北农林科技大学学报自然科学版, 2014, 42(3)220-226.)	西北农林科技大学学报自然科学版	2014	20mmol/kg	Camellia sinensis L.	Theaceae	Glycophytes	Glomus versiforme	10
771	Liu Jie, Xiao Bin, Wang Lixia, et al. 2013. Influence of AMF on salt tolerance of tea. Journal of Northwest A&F university(Nat.Sci.Ed.), 42(3)220-226. (With English abstract. 柳洁, 肖斌, 王丽霞,等. 丛枝菌根真菌对茶树耐盐性的影响[J]. 西北农林科技大学学报自然科学版, 2014, 42(3)220-226.)	西北农林科技大学学报自然科学版	2014	25mmol/kg	Camellia sinensis L.	Theaceae	Glycophytes	Glomus versiforme	10
772	Liu Jie, Xiao Bin, Wang Lixia, et al. 2013. Influence of AMF on salt tolerance of tea. Journal of Northwest A&F university(Nat.Sci.Ed.), 42(3)220-226. (With English abstract. 柳洁, 肖斌, 王丽霞,等. 丛枝菌根真菌对茶树耐盐性的影响[J]. 西北农林科技大学学报自然科学版, 2014, 42(3)220-226.)	西北农林科技大学学报自然科学版	2014	30mmol/kg	Camellia sinensis L.	Theaceae	Glycophytes	Glomus versiforme	10
773	Liu Jie, Xiao Bin, Wang Lixia, et al. 2013. Influence of AM on the Growth of Tea Plant and Tea Quality under Salt Stress. Journal of Tea Science, (2):140-146. (With English abstract. 柳洁, 肖斌, 王丽霞,等. 盐胁迫下丛枝菌根(AM)对茶树生长及茶叶品质的影响[J]. 茶叶科学, 2013, (2): 140-146.)	茶叶科学	2013	40mmol/L	Camellia sinensis L.	Theaceae	Glycophytes	Glomus versiforme	5
774	Lu Shuang, Guo Huan, Wang Shaoming, et al.2011. Effects of AM Fungi on Growth and Physiological Characters of Medicago sativa L. under NaCl Stress. Journal of Soil and Water Conservation, 25(2):227-231.(With English abstract. 陆爽, 郭欢, 王绍明,等. 盐胁迫下AM真菌对紫花苜蓿生长及生理特征的影响[J]. 水土保持学报, 2011, 25(2):227-231.)	水土保持学报	2011	0.5%,	Medicago sativa L.	Fabaceae	Glycophytes	Funneliformis mosseae	6
775	Lu Shuang, Guo Huan, Wang Shaoming, et al.2011. Effects of AM Fungi on Growth and Physiological Characters of Medicago sativa L. under NaCl Stress. Journal of Soil and Water Conservation, 25(2):227-231.(With English abstract. 陆爽, 郭欢, 王绍明,等. 盐胁迫下AM真菌对紫花苜蓿生长及生理特征的影响[J]. 水土保持学报, 2011, 25(2):227-231.)	水土保持学报	2011	1%,	Medicago sativa L.	Fabaceae	Glycophytes	Funneliformis mosseae	6
776	Ma Pengkun. 2016.Effects of arbuscular mycorrhizal fungi on the growth of Suaeda glauca in the soil from saline-alkaline wetlands.Inner Mongolia University, Dissertation for Master Degree.(With English abstract. 马朋坤. 丛枝菌根真菌对盐碱化湿地土壤上碱蓬生长的影响研究[D]. 内蒙古大学, 2016.)	内蒙古大学	2016	3-5g/kg	Suaeda salsa	Chenopodiaceae	Halophytes	Funneliformis mosseae	6
777	Ma Pengkun. 2016.Effects of arbuscular mycorrhizal fungi on the growth of Suaeda glauca in the soil from saline-alkaline wetlands.Inner Mongolia University, Dissertation for Master Degree.(With English abstract. 马朋坤. 丛枝菌根真菌对盐碱化湿地土壤上碱蓬生长的影响研究[D]. 内蒙古大学, 2016.)	内蒙古大学	2016	3-5g/kg	Suaeda salsa	Chenopodiaceae	Halophytes	Rhizophagus irregularis	6
778	Ma Pengkun. 2016.Effects of arbuscular mycorrhizal fungi on the growth of Suaeda glauca in the soil from saline-alkaline wetlands.Inner Mongolia University, Dissertation for Master Degree.(With English abstract. 马朋坤. 丛枝菌根真菌对盐碱化湿地土壤上碱蓬生长的影响研究[D]. 内蒙古大学, 2016.)	内蒙古大学	2016	3-5g/kg	Suaeda salsa	Chenopodiaceae	Halophytes	Glomus tortuous	6
779	Ma Pengkun. 2016.Effects of arbuscular mycorrhizal fungi on the growth of Suaeda glauca in the soil from saline-alkaline wetlands.Inner Mongolia University, Dissertation for Master Degree.(With English abstract. 马朋坤. 丛枝菌根真菌对盐碱化湿地土壤上碱蓬生长的影响研究[D]. 内蒙古大学, 2016.)	内蒙古大学	2016	3-5g/kg	Suaeda salsa	Chenopodiaceae	Halophytes	Glomus aggregatum	6
780	Ma Pengkun. 2016.Effects of arbuscular mycorrhizal fungi on the growth of Suaeda glauca in the soil from saline-alkaline wetlands.Inner Mongolia University, Dissertation for Master Degree.(With English abstract. 马朋坤. 丛枝菌根真菌对盐碱化湿地土壤上碱蓬生长的影响研究[D]. 内蒙古大学, 2016.)	内蒙古大学	2016	3-5g/kg	Suaeda salsa	Chenopodiaceae	Halophytes	Funneliformis coronatum	6
781	Ma Pengkun. 2016.Effects of arbuscular mycorrhizal fungi on the growth of Suaeda glauca in the soil from saline-alkaline wetlands.Inner Mongolia University, Dissertation for Master Degree.(With English abstract. 马朋坤. 丛枝菌根真菌对盐碱化湿地土壤上碱蓬生长的影响研究[D]. 内蒙古大学, 2016.)	内蒙古大学	2016	3-5g/kg	Suaeda salsa	Chenopodiaceae	Halophytes	Claroideoglomus etunicatum	6
782	Ma Pengkun. 2016.Effects of arbuscular mycorrhizal fungi on the growth of Suaeda glauca in the soil from saline-alkaline wetlands.Inner Mongolia University, Dissertation for Master Degree.(With English abstract. 马朋坤. 丛枝菌根真菌对盐碱化湿地土壤上碱蓬生长的影响研究[D]. 内蒙古大学, 2016.)	内蒙古大学	2016	3-5g/kg	Suaeda salsa	Chenopodiaceae	Halophytes	Claroideoglomuse lamellosum	6
783	Ma Yabin, Li Wei, Xu Meng, et al.2014. Effects of arbuscular mycorrhiza fungi on growth and photosynthesis of Lily under salt stress.Journal of Qingdao agrocultural university (Natural Science), (3):157-161. (With English abstract. 马亚斌, 李伟, 徐萌,等. AM 真菌对盐胁迫下百合生长和光合作用的影响[J]. 青岛农业大学学报(自然科学版), 2014, (3):157-161.)	青岛农业大学学报(自然科学版)	2014	0.4%,	Lilium brownii	Liliaceae	Glycophytes	Glomus versiforme	3
784	Ma Yabin, Li Wei, Xu Meng, et al.2014. Effects of arbuscular mycorrhiza fungi on growth and photosynthesis of Lily under salt stress.Journal of Qingdao agrocultural university (Natural Science), (3):157-161. (With English abstract. 马亚斌, 李伟, 徐萌,等. AM 真菌对盐胁迫下百合生长和光合作用的影响[J]. 青岛农业大学学报(自然科学版), 2014, (3):157-161.)	青岛农业大学学报(自然科学版)	2014	0.4%,	Lilium brownii	Liliaceae	Glycophytes	Glomus versiforme+Funneliformis mosseae	3
785	Ma Yabin, Li Wei, Xu Meng, et al.2014. Effects of arbuscular mycorrhiza fungi on growth and photosynthesis of Lily under salt stress.Journal of Qingdao agrocultural university (Natural Science), (3):157-161. (With English abstract. 马亚斌, 李伟, 徐萌,等. AM 真菌对盐胁迫下百合生长和光合作用的影响[J]. 青岛农业大学学报(自然科学版), 2014, (3):157-161.)	青岛农业大学学报(自然科学版)	2014	0.8%,	Lilium brownii	Liliaceae	Glycophytes	Glomus versiforme	3
786	Ma Yabin, Li Wei, Xu Meng, et al.2014. Effects of arbuscular mycorrhiza fungi on growth and photosynthesis of Lily under salt stress.Journal of Qingdao agrocultural university (Natural Science), (3):157-161. (With English abstract. 马亚斌, 李伟, 徐萌,等. AM 真菌对盐胁迫下百合生长和光合作用的影响[J]. 青岛农业大学学报(自然科学版), 2014, (3):157-161.)	青岛农业大学学报(自然科学版)	2014	0.8%,	Lilium brownii	Liliaceae	Glycophytes	Glomus versiforme+Funneliformis mosseae	3
787	Ma Yabin, Li Wei, Xu Meng, et al.2014. Effects of arbuscular mycorrhiza fungi on growth and photosynthesis of Lily under salt stress.Journal of Qingdao agrocultural university (Natural Science), (3):157-161. (With English abstract. 马亚斌, 李伟, 徐萌,等. AM 真菌对盐胁迫下百合生长和光合作用的影响[J]. 青岛农业大学学报(自然科学版), 2014, (3):157-161.)	青岛农业大学学报(自然科学版)	2014	1.2%,	Lilium brownii	Liliaceae	Glycophytes	Glomus versiforme	3
788	Ma Yabin, Li Wei, Xu Meng, et al.2014. Effects of arbuscular mycorrhiza fungi on growth and photosynthesis of Lily under salt stress.Journal of Qingdao agrocultural university (Natural Science), (3):157-161. (With English abstract. 马亚斌, 李伟, 徐萌,等. AM 真菌对盐胁迫下百合生长和光合作用的影响[J]. 青岛农业大学学报(自然科学版), 2014, (3):157-161.)	青岛农业大学学报(自然科学版)	2014	1.2%,	Lilium brownii	Liliaceae	Glycophytes	Glomus versiforme+Funneliformis mosseae	3
789	Nan Xueqin. 2016. Effects of different arbuscular mycorrhiza fungus on the growth and salt tolerance of tea plant. Northwest A&F University,Professional Master's Degree. (With English abstract. 南雪芹. 不同丛枝菌根真菌(AMF)对茶树生长及耐盐性的影响研究[D]. 西北农林科技大学, 2016.)	西北农林科技大学	2016	1.5 g/kg	Camellia sinensis L.	Theaceae	Glycophytes	Rhizophagus intraradices	6
790	Nan Xueqin. 2016. Effects of different arbuscular mycorrhiza fungus on the growth and salt tolerance of tea plant. Northwest A&F University,Professional Master's Degree. (With English abstract. 南雪芹. 不同丛枝菌根真菌(AMF)对茶树生长及耐盐性的影响研究[D]. 西北农林科技大学, 2016.)	西北农林科技大学	2016	1.5 g/kg	Camellia sinensis L.	Theaceae	Glycophytes	Glomus versiforme	6
791	Shen Lianying, Mao Yongmin, Lu Jinying, et al. 2004.Effects of arbuscular mycorrhizea on salt tolerance of wild Jujube (Zizyphus spinosus hu) seedling. Acta oedologica sinica, 41(3):426-433. (With English abstract. 申连英, 毛永民, 鹿金颖,等. 丛枝菌根对酸枣实生苗耐盐性的影响[J]. 土壤学报, 2004, 41(3):426-433.)	土壤学报	2004	1.5 g/kg	Ziziphus jujuba Mill. var. spinosa (Bunge) Hu ex H. F. Chow	Rhamnaceae	Glycophytes	Funneliformis mosseae	5
792	Shen Lianying, Mao Yongmin, Lu Jinying, et al. 2004.Effects of arbuscular mycorrhizea on salt tolerance of wild Jujube (Zizyphus spinosus hu) seedling. Acta oedologica sinica, 41(3):426-433. (With English abstract. 申连英, 毛永民, 鹿金颖,等. 丛枝菌根对酸枣实生苗耐盐性的影响[J]. 土壤学报, 2004, 41(3):426-433.)	土壤学报	2004	3 g/kg	Ziziphus jujuba Mill. var. spinosa (Bunge) Hu ex H. F. Chow	Rhamnaceae	Glycophytes	Funneliformis mosseae	5
793	Shen Lianying, Mao Yongmin, Lu Jinying, et al. 2004.Effects of arbuscular mycorrhizea on salt tolerance of wild Jujube (Zizyphus spinosus hu) seedling. Acta oedologica sinica, 41(3):426-433. (With English abstract. 申连英, 毛永民, 鹿金颖,等. 丛枝菌根对酸枣实生苗耐盐性的影响[J]. 土壤学报, 2004, 41(3):426-433.)	土壤学报	2004	4.5 g/kg	Ziziphus jujuba Mill. var. spinosa (Bunge) Hu ex H. F. Chow	Rhamnaceae	Glycophytes	Funneliformis mosseae	5
794	Shen Lianying, Mao Yongmin, Lu Jinying, et al. 2004.Effects of arbuscular mycorrhizea on salt tolerance of wild Jujube (Zizyphus spinosus hu) seedling. Acta oedologica sinica, 41(3):426-433. (With English abstract. 申连英, 毛永民, 鹿金颖,等. 丛枝菌根对酸枣实生苗耐盐性的影响[J]. 土壤学报, 2004, 41(3):426-433.)	土壤学报	2004	1.5 g/kg	Ziziphus jujuba Mill. var. spinosa (Bunge) Hu ex H. F. Chow	Rhamnaceae	Glycophytes	Funneliformis mosseae	5
795	Shen Lianying, Mao Yongmin, Lu Jinying, et al. 2004.Effects of arbuscular mycorrhizea on salt tolerance of wild Jujube (Zizyphus spinosus hu) seedling. Acta oedologica sinica, 41(3):426-433. (With English abstract. 申连英, 毛永民, 鹿金颖,等. 丛枝菌根对酸枣实生苗耐盐性的影响[J]. 土壤学报, 2004, 41(3):426-433.)	土壤学报	2004	3 g/kg	Ziziphus jujuba Mill. var. spinosa (Bunge) Hu ex H. F. Chow	Rhamnaceae	Glycophytes	Funneliformis mosseae	5
796	Shen Lianying, Mao Yongmin, Lu Jinying, et al. 2004.Effects of arbuscular mycorrhizea on salt tolerance of wild Jujube (Zizyphus spinosus hu) seedling. Acta oedologica sinica, 41(3):426-433. (With English abstract. 申连英, 毛永民, 鹿金颖,等. 丛枝菌根对酸枣实生苗耐盐性的影响[J]. 土壤学报, 2004, 41(3):426-433.)	土壤学报	2004	4.5 g/kg	Ziziphus jujuba Mill. var. spinosa (Bunge) Hu ex H. F. Chow	Rhamnaceae	Glycophytes	Funneliformis mosseae	5
797	Sheng Min, Tang Min, Zhang Fengfeng, et al.2011. Effect of AM Fungi on Salt Resistance of Maize. Acta Bot. Boreal. - Occident. Sin. 31(2): 332-337. (With English abstract. 盛敏, 唐明, 张峰峰,等. 盐胁迫下接种AM真菌对玉米耐盐性的影响[J]. 西北植物学报, 2011, 31(2): 332-337.）	西北植物学报	2011	0.5g/kg	Zea mays L.	Poaceae	Glycophytes	Funneliformis mosseae	10
798	Sheng Min, Tang Min, Zhang Fengfeng, et al.2011. Effect of AM Fungi on Salt Resistance of Maize. Acta Bot. Boreal. - Occident. Sin. 31(2): 332-337. (With English abstract. 盛敏, 唐明, 张峰峰,等. 盐胁迫下接种AM真菌对玉米耐盐性的影响[J]. 西北植物学报, 2011, 31(2): 332-337.）	西北植物学报	2011	1.0g/kg	Zea mays L.	Poaceae	Glycophytes	Funneliformis mosseae	10
799	Sheng Min, Tang Min, Zhang Fengfeng, et al.2011. Effect of AM Fungi on Salt Resistance of Maize. Acta Bot. Boreal. - Occident. Sin. 31(2): 332-337. (With English abstract. 盛敏, 唐明, 张峰峰,等. 盐胁迫下接种AM真菌对玉米耐盐性的影响[J]. 西北植物学报, 2011, 31(2): 332-337.）	西北植物学报	2011	1.5g/kg	Zea mays L.	Poaceae	Glycophytes	Funneliformis mosseae	10
800	Sheng Min, Tang Min, Zhang Fengfeng, et al.2011. Effect of AM Fungi on Salt Resistance of Maize. Acta Bot. Boreal. - Occident. Sin. 31(2): 332-337. (With English abstract. 盛敏, 唐明, 张峰峰,等. 盐胁迫下接种AM真菌对玉米耐盐性的影响[J]. 西北植物学报, 2011, 31(2): 332-337.）	西北植物学报	2011	2.0g/kg	Zea mays L.	Poaceae	Glycophytes	Funneliformis mosseae	10
801	Sun Yufang, Song Fuqiang, Chang Wei, et al. 2016.Effect of Arbuscular Mycorrhizal Fungi on Growth and Physiology of Elaeagnus angustifolia Seedlings Subjected to Salinity Stress. Scientia silvae sinicae, 52(6):18-28. (With English abstract. 孙玉芳, 宋福强, 常伟,等. 盐碱胁迫下AM真菌对沙枣苗木生长和生理的影响[J]. 林业科学, 2016, 52(6):18-28.)	林业科学	2016	0.82%,	Elaeagnus angustifolia Linn.	Elaeagnaceae	Halophytes	Rhizophagus intraradices	10
802	Sun Yufang, Song Fuqiang, Chang Wei, et al. 2016.Effect of Arbuscular Mycorrhizal Fungi on Growth and Physiology of Elaeagnus angustifolia Seedlings Subjected to Salinity Stress. Scientia silvae sinicae, 52(6):18-28. (With English abstract. 孙玉芳, 宋福强, 常伟,等. 盐碱胁迫下AM真菌对沙枣苗木生长和生理的影响[J]. 林业科学, 2016, 52(6):18-28.)	林业科学	2016	1.56%,	Elaeagnus angustifolia Linn.	Elaeagnaceae	Halophytes	Rhizophagus intraradices	10
803	Sun Yufang, Song Fuqiang, Chang Wei, et al. 2016.Effect of Arbuscular Mycorrhizal Fungi on Growth and Physiology of Elaeagnus angustifolia Seedlings Subjected to Salinity Stress. Scientia silvae sinicae, 52(6):18-28. (With English abstract. 孙玉芳, 宋福强, 常伟,等. 盐碱胁迫下AM真菌对沙枣苗木生长和生理的影响[J]. 林业科学, 2016, 52(6):18-28.)	林业科学	2016	2.03%,	Elaeagnus angustifolia Linn.	Elaeagnaceae	Halophytes	Rhizophagus intraradices	10
804	Sun Yufang, Song Fuqiang, Chang Wei, et al. 2016.Effect of Arbuscular Mycorrhizal Fungi on Growth and Physiology of Elaeagnus angustifolia Seedlings Subjected to Salinity Stress. Scientia silvae sinicae, 52(6):18-28. (With English abstract. 孙玉芳, 宋福强, 常伟,等. 盐碱胁迫下AM真菌对沙枣苗木生长和生理的影响[J]. 林业科学, 2016, 52(6):18-28.)	林业科学	2016	0.82%,	Elaeagnus angustifolia Linn.	Elaeagnaceae	Halophytes	Funneliformis mosseae	10
805	Sun Yufang, Song Fuqiang, Chang Wei, et al. 2016.Effect of Arbuscular Mycorrhizal Fungi on Growth and Physiology of Elaeagnus angustifolia Seedlings Subjected to Salinity Stress. Scientia silvae sinicae, 52(6):18-28. (With English abstract. 孙玉芳, 宋福强, 常伟,等. 盐碱胁迫下AM真菌对沙枣苗木生长和生理的影响[J]. 林业科学, 2016, 52(6):18-28.)	林业科学	2016	1.56%,	Elaeagnus angustifolia Linn.	Elaeagnaceae	Halophytes	Funneliformis mosseae	10
806	Sun Yufang, Song Fuqiang, Chang Wei, et al. 2016.Effect of Arbuscular Mycorrhizal Fungi on Growth and Physiology of Elaeagnus angustifolia Seedlings Subjected to Salinity Stress. Scientia silvae sinicae, 52(6):18-28. (With English abstract. 孙玉芳, 宋福强, 常伟,等. 盐碱胁迫下AM真菌对沙枣苗木生长和生理的影响[J]. 林业科学, 2016, 52(6):18-28.)	林业科学	2016	2.03%,	Elaeagnus angustifolia Linn.	Elaeagnaceae	Halophytes	Funneliformis mosseae	10
807	Sun Yuechun, Chen Xin, Yin Kuide.2011. Effects of Arbuscular Mycorrhizal Fungi on Arctium lappa L. Seedling Growth under Saline Stress. Heilongjiang Agricultural Sciences, (6): 93-96. (With English abstract. 孙跃春, 陈鑫, 殷奎德. 盐胁迫下接种丛枝菌根真菌对牛蒡幼苗生长的影响[J]. 黑龙江农业科学, 2011 (6): 93-96.)	黑龙江农业科学	2011	0.1%,	Arctium lappa L	Asteraceae	Glycophytes	Rhizophagus intraradices	4
808	Sun Yuechun, Chen Xin, Yin Kuide.2011. Effects of Arbuscular Mycorrhizal Fungi on Arctium lappa L. Seedling Growth under Saline Stress. Heilongjiang Agricultural Sciences, (6): 93-96. (With English abstract. 孙跃春, 陈鑫, 殷奎德. 盐胁迫下接种丛枝菌根真菌对牛蒡幼苗生长的影响[J]. 黑龙江农业科学, 2011 (6): 93-96.)	黑龙江农业科学	2011	0.2%,	Arctium lappa L．	Asteraceae	Glycophytes	Rhizophagus intraradices	4
809	Sun Yuechun, Chen Xin, Yin Kuide.2011. Effects of Arbuscular Mycorrhizal Fungi on Arctium lappa L. Seedling Growth under Saline Stress. Heilongjiang Agricultural Sciences, (6): 93-96. (With English abstract. 孙跃春, 陈鑫, 殷奎德. 盐胁迫下接种丛枝菌根真菌对牛蒡幼苗生长的影响[J]. 黑龙江农业科学, 2011 (6): 93-96.)	黑龙江农业科学	2011	0.3%,	Arctium lappa L．	Asteraceae	Glycophytes	Rhizophagus intraradices	4
810	Sun Yuechun, Chen Xin, Yin Kuide.2011. Effects of Arbuscular Mycorrhizal Fungi on Arctium lappa L. Seedling Growth under Saline Stress. Heilongjiang Agricultural Sciences, (6): 93-96. (With English abstract. 孙跃春, 陈鑫, 殷奎德. 盐胁迫下接种丛枝菌根真菌对牛蒡幼苗生长的影响[J]. 黑龙江农业科学, 2011 (6): 93-96.)	黑龙江农业科学	2011	0.1%,	Arctium lappa L．	Asteraceae	Glycophytes	Funneliformis mosseae	4
811	Sun Yuechun, Chen Xin, Yin Kuide.2011. Effects of Arbuscular Mycorrhizal Fungi on Arctium lappa L. Seedling Growth under Saline Stress. Heilongjiang Agricultural Sciences, (6): 93-96. (With English abstract. 孙跃春, 陈鑫, 殷奎德. 盐胁迫下接种丛枝菌根真菌对牛蒡幼苗生长的影响[J]. 黑龙江农业科学, 2011 (6): 93-96.)	黑龙江农业科学	2011	0.2%,	Arctium lappa L．	Asteraceae	Glycophytes	Funneliformis mosseae	4
812	Sun Yuechun, Chen Xin, Yin Kuide.2011. Effects of Arbuscular Mycorrhizal Fungi on Arctium lappa L. Seedling Growth under Saline Stress. Heilongjiang Agricultural Sciences, (6): 93-96. (With English abstract. 孙跃春, 陈鑫, 殷奎德. 盐胁迫下接种丛枝菌根真菌对牛蒡幼苗生长的影响[J]. 黑龙江农业科学, 2011 (6): 93-96.)	黑龙江农业科学	2011	0.3%,	Arctium lappa L．	Asteraceae	Glycophytes	Funneliformis mosseae	4
813	Sun Yuechun, Chen Xin, Yin Kuide.2011. Effects of Arbuscular Mycorrhizal Fungi on Arctium lappa L. Seedling Growth under Saline Stress. Heilongjiang Agricultural Sciences, (6): 93-96. (With English abstract. 孙跃春, 陈鑫, 殷奎德. 盐胁迫下接种丛枝菌根真菌对牛蒡幼苗生长的影响[J]. 黑龙江农业科学, 2011 (6): 93-96.)	黑龙江农业科学	2011	0.1%,	Arctium lappa L．	Asteraceae	Glycophytes	Glomus versiforme	4
814	Sun Yuechun, Chen Xin, Yin Kuide.2011. Effects of Arbuscular Mycorrhizal Fungi on Arctium lappa L. Seedling Growth under Saline Stress. Heilongjiang Agricultural Sciences, (6): 93-96. (With English abstract. 孙跃春, 陈鑫, 殷奎德. 盐胁迫下接种丛枝菌根真菌对牛蒡幼苗生长的影响[J]. 黑龙江农业科学, 2011 (6): 93-96.)	黑龙江农业科学	2011	0.2%,	Arctium lappa L．	Asteraceae	Glycophytes	Glomus versiforme	4
815	Sun Yuechun, Chen Xin, Yin Kuide.2011. Effects of Arbuscular Mycorrhizal Fungi on Arctium lappa L. Seedling Growth under Saline Stress. Heilongjiang Agricultural Sciences, (6): 93-96. (With English abstract. 孙跃春, 陈鑫, 殷奎德. 盐胁迫下接种丛枝菌根真菌对牛蒡幼苗生长的影响[J]. 黑龙江农业科学, 2011 (6): 93-96.)	黑龙江农业科学	2011	0.3%,	Arctium lappa L．	Asteraceae	Glycophytes	Glomus versiforme	4
816	Tang Jian. 2015. Effeets of AMF on Salt Tolerance of ,Sedum aizoon L Under NaCI Stress. Sichuan Agricultural University, professional Master's Degree.(With English abstract. 唐剑. NaCl胁迫下丛枝菌根真菌(AMF)对养心菜耐盐性的影响[D]. 四川农业大学, 2015.)	四川农业大学	2015	14.64 dS/m	Sedum aizoon L.	Crassulaceae	Halophytes	Funneliformis mosseae	20
817	Tang Jian. 2015. Effeets of AMF on Salt Tolerance of ,Sedum aizoon L Under NaCI Stress. Sichuan Agricultural University, professional Master's Degree.(With English abstract. 唐剑. NaCl胁迫下丛枝菌根真菌(AMF)对养心菜耐盐性的影响[D]. 四川农业大学, 2015.)	四川农业大学	2015	20.92 dS/m	Sedum aizoon L.	Crassulaceae	Halophytes	Funneliformis mosseae	20
818	Tang Jian. 2015. Effeets of AMF on Salt Tolerance of ,Sedum aizoon L Under NaCI Stress. Sichuan Agricultural University, professional Master's Degree.(With English abstract. 唐剑. NaCl胁迫下丛枝菌根真菌(AMF)对养心菜耐盐性的影响[D]. 四川农业大学, 2015.)	四川农业大学	2015	27.31 dS/m	Sedum aizoon L.	Crassulaceae	Halophytes	Funneliformis mosseae	20
819	Tang Jian. 2015. Effeets of AMF on Salt Tolerance of ,Sedum aizoon L Under NaCI Stress. Sichuan Agricultural University, professional Master's Degree.(With English abstract. 唐剑. NaCl胁迫下丛枝菌根真菌(AMF)对养心菜耐盐性的影响[D]. 四川农业大学, 2015.)	四川农业大学	2015	33.67 dS/m	Sedum aizoon L.	Crassulaceae	Halophytes	Funneliformis mosseae	20
820	Tang Jian. 2015. Effeets of AMF on Salt Tolerance of ,Sedum aizoon L Under NaCI Stress. Sichuan Agricultural University, professional Master's Degree.(With English abstract. 唐剑. NaCl胁迫下丛枝菌根真菌(AMF)对养心菜耐盐性的影响[D]. 四川农业大学, 2015.)	四川农业大学	2015	14.64 dS/m	Sedum aizoon L.	Crassulaceae	Halophytes	Funneliformis mosseae	20
821	Tang Jian. 2015. Effeets of AMF on Salt Tolerance of ,Sedum aizoon L Under NaCI Stress. Sichuan Agricultural University, professional Master's Degree.(With English abstract. 唐剑. NaCl胁迫下丛枝菌根真菌(AMF)对养心菜耐盐性的影响[D]. 四川农业大学, 2015.)	四川农业大学	2015	20.92 dS/m	Sedum aizoon L.	Crassulaceae	Halophytes	Funneliformis mosseae	20
822	Tang Jian. 2015. Effeets of AMF on Salt Tolerance of ,Sedum aizoon L Under NaCI Stress. Sichuan Agricultural University, professional Master's Degree.(With English abstract. 唐剑. NaCl胁迫下丛枝菌根真菌(AMF)对养心菜耐盐性的影响[D]. 四川农业大学, 2015.)	四川农业大学	2015	27.31 dS/m	Sedum aizoon L.	Crassulaceae	Halophytes	Funneliformis mosseae	20
823	Tang Jian. 2015. Effeets of AMF on Salt Tolerance of ,Sedum aizoon L Under NaCI Stress. Sichuan Agricultural University, professional Master's Degree.(With English abstract. 唐剑. NaCl胁迫下丛枝菌根真菌(AMF)对养心菜耐盐性的影响[D]. 四川农业大学, 2015.)	四川农业大学	2015	33.67 dS/m	Sedum aizoon L.	Crassulaceae	Halophytes	Funneliformis mosseae	20
824	Wang Bin, Yao Zhaoqun, Zhao Sifeng, et al.2013.Effect of AM Fungi on processing Tomato seedlings physiological characteristics and AVPI gene expression under salt stress. Acta Bot. Boreal. - Occident. Sin., 33(10): 2016-2023. (With English abstract. 王斌, 姚兆群, 赵思峰,等. AM真菌对盐胁迫下番茄幼苗生理特征及AVP1表达的影响[J]. 西北植物学报, 2013, 33(10): 2016-2023.)	西北植物学报	2013	50 mmol/L	Lycopersicon esculentum L.	Solanaceae	Glycophytes	Funneliformis mosseae	3
825	Wang Bin, Yao Zhaoqun, Zhao Sifeng, et al.2013.Effect of AM Fungi on processing Tomato seedlings physiological characteristics and AVPI gene expression under salt stress. Acta Bot. Boreal. - Occident. Sin., 33(10): 2016-2023. (With English abstract. 王斌, 姚兆群, 赵思峰,等. AM真菌对盐胁迫下番茄幼苗生理特征及AVP1表达的影响[J]. 西北植物学报, 2013, 33(10): 2016-2023.)	西北植物学报	2013	50 mmol/L	Lycopersicon esculentum L.	Solanaceae	Glycophytes	Glomus versiforme	3
826	Wang Bin, Yao Zhaoqun, Zhao Sifeng, et al.2013.Effect of AM Fungi on processing Tomato seedlings physiological characteristics and AVPI gene expression under salt stress. Acta Bot. Boreal. - Occident. Sin., 33(10): 2016-2023. (With English abstract. 王斌, 姚兆群, 赵思峰,等. AM真菌对盐胁迫下番茄幼苗生理特征及AVP1表达的影响[J]. 西北植物学报, 2013, 33(10): 2016-2023.)	西北植物学报	2013	100 mmol/L	Lycopersicon esculentum L.	Solanaceae	Glycophytes	Funneliformis mosseae	3
827	Wang Bin, Yao Zhaoqun, Zhao Sifeng, et al.2013.Effect of AM Fungi on processing Tomato seedlings physiological characteristics and AVPI gene expression under salt stress. Acta Bot. Boreal. - Occident. Sin., 33(10): 2016-2023. (With English abstract. 王斌, 姚兆群, 赵思峰,等. AM真菌对盐胁迫下番茄幼苗生理特征及AVP1表达的影响[J]. 西北植物学报, 2013, 33(10): 2016-2023.)	西北植物学报	2013	100 mmol/L	Lycopersicon esculentum L.	Solanaceae	Glycophytes	Glomus versiforme	3
828	Wang Na, Chen Fei, Yue Yingnan and Yang Chunxue. 2017. Effects of two dominant arbuscular mycorrhizal fungi on salt tolerance of alfalfa in Songnen saline-alkaline grassland. Jiangsu agriculture science, 45(24), 146-148.(With Chinese abstract. 王娜, 陈飞, 岳英男, & 杨春雪. (2017). 松嫩盐碱草地2种优势丛枝菌根真菌对紫花苜蓿耐盐性的影响. 江苏农业科学, 45(24), 146-148.)	江苏农业科学	2017	0.5%，	Medicago sativa L.	Fabaceae	Glycophytes	Rhizophagus intraradices	6
829	Wang Na, Chen Fei, Yue Yingnan and Yang Chunxue. 2017. Effects of two dominant arbuscular mycorrhizal fungi on salt tolerance of alfalfa in Songnen saline-alkaline grassland. Jiangsu agriculture science, 45(24), 146-148.(With Chinese abstract. 王娜, 陈飞, 岳英男, & 杨春雪. (2017). 松嫩盐碱草地2种优势丛枝菌根真菌对紫花苜蓿耐盐性的影响. 江苏农业科学, 45(24), 146-148.)	江苏农业科学	2017	0.5%，	Medicago sativa L.	Fabaceae	Glycophytes	Glomus versiforme	6
830	Wang Na, Chen Fei, Yue Yingnan and Yang Chunxue. 2017. Effects of two dominant arbuscular mycorrhizal fungi on salt tolerance of alfalfa in Songnen saline-alkaline grassland. Jiangsu agriculture science, 45(24), 146-148.(With Chinese abstract. 王娜, 陈飞, 岳英男, & 杨春雪. (2017). 松嫩盐碱草地2种优势丛枝菌根真菌对紫花苜蓿耐盐性的影响. 江苏农业科学, 45(24), 146-148.)	江苏农业科学	2017	0.5%，	Medicago sativa L.	Fabaceae	Glycophytes	Rhizophagus intraradices+Glomus versiforme	6
831	Wang Na, Chen Fei, Yue Yingnan and Yang Chunxue. 2017. Effects of two dominant arbuscular mycorrhizal fungi on salt tolerance of alfalfa in Songnen saline-alkaline grassland. Jiangsu agriculture science, 45(24), 146-148.(With Chinese abstract. 王娜, 陈飞, 岳英男, & 杨春雪. (2017). 松嫩盐碱草地2种优势丛枝菌根真菌对紫花苜蓿耐盐性的影响. 江苏农业科学, 45(24), 146-148.)	江苏农业科学	2017	1%，	Medicago sativa L.	Fabaceae	Glycophytes	Rhizophagus intraradices	6
832	Wang Na, Chen Fei, Yue Yingnan and Yang Chunxue. 2017. Effects of two dominant arbuscular mycorrhizal fungi on salt tolerance of alfalfa in Songnen saline-alkaline grassland. Jiangsu agriculture science, 45(24), 146-148.(With Chinese abstract. 王娜, 陈飞, 岳英男, & 杨春雪. (2017). 松嫩盐碱草地2种优势丛枝菌根真菌对紫花苜蓿耐盐性的影响. 江苏农业科学, 45(24), 146-148.)	江苏农业科学	2017	1%，	Medicago sativa L.	Fabaceae	Glycophytes	Glomus versiforme	6
833	Wang Na, Chen Fei, Yue Yingnan and Yang Chunxue. 2017. Effects of two dominant arbuscular mycorrhizal fungi on salt tolerance of alfalfa in Songnen saline-alkaline grassland. Jiangsu agriculture science, 45(24), 146-148.(With Chinese abstract. 王娜, 陈飞, 岳英男, & 杨春雪. (2017). 松嫩盐碱草地2种优势丛枝菌根真菌对紫花苜蓿耐盐性的影响. 江苏农业科学, 45(24), 146-148.)	江苏农业科学	2017	1%，	Medicago sativa L.	Fabaceae	Glycophytes	Rhizophagus intraradices+Glomus versiforme	6
834	Wang Yiming, Tang Jian, Long Shengjv,et al. 2017.Effect of AMF on growth and chlorophyII fluorescence parameters of Sedum aizoon L. seedlings under NaCl stress. Agricultural Research in the Arid Areas, 35(6): 134-139. (With English abstract. 王一鸣, 唐剑, 龙胜举,等. NaCl胁迫对接种AMF费菜生长和叶绿素含量及荧光参数的影响[J]. 干旱地区农业研究, 2017, 35(6): 134-139.)	干旱地区农业研究	2017	8g/kg	Sedum aizoon L.	Crassulaceae	Halophytes	Funneliformis mosseae	3
835	Wang Yiming, Tang Jian, Long Shengjv,et al. 2017.Effect of AMF on growth and chlorophyII fluorescence parameters of Sedum aizoon L. seedlings under NaCl stress. Agricultural Research in the Arid Areas, 35(6): 134-139. (With English abstract. 王一鸣, 唐剑, 龙胜举,等. NaCl胁迫对接种AMF费菜生长和叶绿素含量及荧光参数的影响[J]. 干旱地区农业研究, 2017, 35(6): 134-139.)	干旱地区农业研究	2017	12g/kg	Sedum aizoon L.	Crassulaceae	Halophytes	Funneliformis mosseae	3
836	Wang Yiming, Tang Jian, Long Shengjv,et al. 2017.Effect of AMF on growth and chlorophyII fluorescence parameters of Sedum aizoon L. seedlings under NaCl stress. Agricultural Research in the Arid Areas, 35(6): 134-139. (With English abstract. 王一鸣, 唐剑, 龙胜举,等. NaCl胁迫对接种AMF费菜生长和叶绿素含量及荧光参数的影响[J]. 干旱地区农业研究, 2017, 35(6): 134-139.)	干旱地区农业研究	2017	16g/kg	Sedum aizoon L.	Crassulaceae	Halophytes	Funneliformis mosseae	3
837	Wang Yiming, Tang Jian, Long Shengjv,et al. 2017.Effect of AMF on growth and chlorophyII fluorescence parameters of Sedum aizoon L. seedlings under NaCl stress. Agricultural Research in the Arid Areas, 35(6): 134-139. (With English abstract. 王一鸣, 唐剑, 龙胜举,等. NaCl胁迫对接种AMF费菜生长和叶绿素含量及荧光参数的影响[J]. 干旱地区农业研究, 2017, 35(6): 134-139.)	干旱地区农业研究	2017	20g/kg	Sedum aizoon L.	Crassulaceae	Halophytes	Funneliformis mosseae	3
838	Wang Yiming, Tang Jian, Long Shengjv,et al. 2017.Effect of AMF on growth and chlorophyII fluorescence parameters of Sedum aizoon L. seedlings under NaCl stress. Agricultural Research in the Arid Areas, 35(6): 134-139. (With English abstract. 王一鸣, 唐剑, 龙胜举,等. NaCl胁迫对接种AMF费菜生长和叶绿素含量及荧光参数的影响[J]. 干旱地区农业研究, 2017, 35(6): 134-139.)	干旱地区农业研究	2017	8g/kg	Sedum aizoon L.	Crassulaceae	Halophytes	Funneliformis mosseae	3
839	Wang Yiming, Tang Jian, Long Shengjv,et al. 2017.Effect of AMF on growth and chlorophyII fluorescence parameters of Sedum aizoon L. seedlings under NaCl stress. Agricultural Research in the Arid Areas, 35(6): 134-139. (With English abstract. 王一鸣, 唐剑, 龙胜举,等. NaCl胁迫对接种AMF费菜生长和叶绿素含量及荧光参数的影响[J]. 干旱地区农业研究, 2017, 35(6): 134-139.)	干旱地区农业研究	2017	12g/kg	Sedum aizoon L.	Crassulaceae	Halophytes	Funneliformis mosseae	3
840	Wang Yiming, Tang Jian, Long Shengjv,et al. 2017.Effect of AMF on growth and chlorophyII fluorescence parameters of Sedum aizoon L. seedlings under NaCl stress. Agricultural Research in the Arid Areas, 35(6): 134-139. (With English abstract. 王一鸣, 唐剑, 龙胜举,等. NaCl胁迫对接种AMF费菜生长和叶绿素含量及荧光参数的影响[J]. 干旱地区农业研究, 2017, 35(6): 134-139.)	干旱地区农业研究	2017	16g/kg	Sedum aizoon L.	Crassulaceae	Halophytes	Funneliformis mosseae	3
841	Wang Yiming, Tang Jian, Long Shengjv,et al. 2017.Effect of AMF on growth and chlorophyII fluorescence parameters of Sedum aizoon L. seedlings under NaCl stress. Agricultural Research in the Arid Areas, 35(6): 134-139. (With English abstract. 王一鸣, 唐剑, 龙胜举,等. NaCl胁迫对接种AMF费菜生长和叶绿素含量及荧光参数的影响[J]. 干旱地区农业研究, 2017, 35(6): 134-139.)	干旱地区农业研究	2017	20g/kg	Sedum aizoon L.	Crassulaceae	Halophytes	Funneliformis mosseae	3
842	Wu Qiangsheng, Liu Wei, Zhai Huafen, et al.2010. Influences of AM Fungi on Growth and Root Antioxidative Enzymes of Trifoliate Orange Seedlings under Salt Stress. Acta Agriculturae Universitatis Jiangxiensis, 32(4): 759-763. (With English abstract. 吴强盛, 柳威, 翟华芬,等. 盐胁迫下AM真菌对枳实生苗生长和根系抗氧化酶的影响[J]. 江西农业大学学报, 2010, 32(4):759-763.)	江西农业大学学报	2010	100mmol/L	Poncirus trofoliata L.	Rutaceae	Glycophytes	Funneliformis mosseae	4
843	Wu Qiangsheng, Liu Wei, Zhai Huafen, et al.2010. Influences of AM Fungi on Growth and Root Antioxidative Enzymes of Trifoliate Orange Seedlings under Salt Stress. Acta Agriculturae Universitatis Jiangxiensis, 32(4): 759-763. (With English abstract. 吴强盛, 柳威, 翟华芬,等. 盐胁迫下AM真菌对枳实生苗生长和根系抗氧化酶的影响[J]. 江西农业大学学报, 2010, 32(4):759-763.)	江西农业大学学报	2010	100mmol/L	Poncirus trofoliata L.	Rutaceae	Glycophytes	Glomus versiforme	4
844	Xie Xiaohong. 2016. Effects of Arbuscular Mycorrhizal Fungi on Growth and Photosynthesis in Melon Seedlings under Weak Light with Salt Stress.Sichuan Agricultural University, professional Master's Degree. (With English abstract. 谢晓红. 丛枝菌根真菌对弱光及盐胁迫下甜瓜生长和光合作用的影响[D]. 四川农业大学, 2016.)	四川农业大学	2016	60 mmol/L	Cucumis melo L.	Cucurbitaceae	Glycophytes	Funneliformis mosseae	3
845	Xie Xiaohong. 2016. Effects of Arbuscular Mycorrhizal Fungi on Growth and Photosynthesis in Melon Seedlings under Weak Light with Salt Stress.Sichuan Agricultural University, professional Master's Degree. (With English abstract. 谢晓红. 丛枝菌根真菌对弱光及盐胁迫下甜瓜生长和光合作用的影响[D]. 四川农业大学, 2016.)	四川农业大学	2016	120 mmol/L	Cucumis melo L.	Cucurbitaceae	Glycophytes	Funneliformis mosseae	3
846	Xu Yao, Fan Yan, Yu Yunhe, et al. 2014.Effects of arbuscular mycorrhizal fungus on the growth and physiological salt tolerance parameters of Carthamus tinctorius seedlings under salt stress. Chinese Journal of Ecology, 33(12): 3395-3402. (With English abstract. 徐瑶, 樊艳, 俞云鹤,等. 丛枝菌根真菌对盐胁迫下红花幼苗生长及耐盐生理指标的影响[J]. 生态学杂志, 2014, 33(12): 3395-3402.)	生态学杂志	2014	1‰	Carthamus tiuctorius	Asteraceae	Glycophytes	Funneliformis mosseae	3
847	Xu Yao, Fan Yan, Yu Yunhe, et al. 2014.Effects of arbuscular mycorrhizal fungus on the growth and physiological salt tolerance parameters of Carthamus tinctorius seedlings under salt stress. Chinese Journal of Ecology, 33(12): 3395-3402. (With English abstract. 徐瑶, 樊艳, 俞云鹤,等. 丛枝菌根真菌对盐胁迫下红花幼苗生长及耐盐生理指标的影响[J]. 生态学杂志, 2014, 33(12): 3395-3402.)	生态学杂志	2014	2‰	Carthamus tiuctorius	Asteraceae	Glycophytes	Funneliformis mosseae	3
848	Xu Yao, Fan Yan, Yu Yunhe, et al. 2014.Effects of arbuscular mycorrhizal fungus on the growth and physiological salt tolerance parameters of Carthamus tinctorius seedlings under salt stress. Chinese Journal of Ecology, 33(12): 3395-3402. (With English abstract. 徐瑶, 樊艳, 俞云鹤,等. 丛枝菌根真菌对盐胁迫下红花幼苗生长及耐盐生理指标的影响[J]. 生态学杂志, 2014, 33(12): 3395-3402.)	生态学杂志	2014	3‰	Carthamus tiuctorius	Asteraceae	Glycophytes	Funneliformis mosseae	3
849	Yan Zhichen, Li Yingde, Cheng Weijia, et al.2018. Effects of AM fungi and grass endophyte on the growthofsyegrass under different salt concentrations.Grassland and Turf, 38(1), 63-70. (With English abstract. 闫智臣, 李应德, 程维佳,等. 不同盐浓度下AM真菌和禾草内生真菌对多年生黑麦草生长的影响[J]. 草原与草坪, 2018,38(1),68-70.)	草原与草坪	2018	0.2%.	Lolium perenne L.	Poaceae	Glycophytes	Funneliformis mosseae	4
850	Yan Zhichen, Li Yingde, Cheng Weijia, et al.2018. Effects of AM fungi and grass endophyte on the growthofsyegrass under different salt concentrations.Grassland and Turf, 38(1), 63-70. (With English abstract. 闫智臣, 李应德, 程维佳,等. 不同盐浓度下AM真菌和禾草内生真菌对多年生黑麦草生长的影响[J]. 草原与草坪, 2018,38(1),68-70.)	草原与草坪	2018	0.5%.	Lolium perenne L.	Poaceae	Glycophytes	Funneliformis mosseae	4
851	Yang Haixia, Li Shixia, Guo Shaoxia. 2014.Effects of Arbuscular Mycorrhizal Fungi on Salinity Tolerance of Lagerstroemia indica. Plant Physiology Journal, 50 (9): 1379~1386. (With English abstract. 杨海霞, 李士美, 郭绍霞. 丛枝菌根真菌对紫薇耐盐性的影响[J]. 植物生理学报, 2014,50(9):1379-1387.)	植物生理学报	2014b	0.15%.	Lagerstroemia indica	Lythraceae	Glycophytes	Funneliformis mosseae	10
852	Yang Haixia, Li Shixia, Guo Shaoxia. 2014.Effects of Arbuscular Mycorrhizal Fungi on Salinity Tolerance of Lagerstroemia indica. Plant Physiology Journal, 50 (9): 1379~1386. (With English abstract. 杨海霞, 李士美, 郭绍霞. 丛枝菌根真菌对紫薇耐盐性的影响[J]. 植物生理学报, 2014,50(9):1379-1387.)	植物生理学报	2014b	0.3%,	Lagerstroemia indica	Lythraceae	Glycophytes	Funneliformis mosseae	10
853	Yang Haixia, Li Shixia, Guo Shaoxia. 2014.Effects of Arbuscular Mycorrhizal Fungi on Salinity Tolerance of Lagerstroemia indica. Plant Physiology Journal, 50 (9): 1379~1386. (With English abstract. 杨海霞, 李士美, 郭绍霞. 丛枝菌根真菌对紫薇耐盐性的影响[J]. 植物生理学报, 2014,50(9):1379-1387.)	植物生理学报	2014b	0.45%,	Lagerstroemia indica	Lythraceae	Glycophytes	Funneliformis mosseae	10
854	Yang Haixia, Li Shixia, Li Min, et al.2014. Effects of arbuscular mycorrhizal fungi on salinity tolerance of Trifolium repens L.Journal of Qingdao agricultural university (Natural science), 31(2): 85-90. (With English abstract. 杨海霞, 李士美, 李敏,等. 丛枝菌根真菌对白三叶耐盐性的影响[J]. 青岛农业大学学报(自然科学版), 2014, 31(2): 85-90.)	青岛农业大学学报(自然科学版)	2014	0.8%,	Trifolium repens L.	Fabaceae	Glycophytes	Funneliformis mosseae	5
855	Yang Haixia, Li Shixia, Li Min, et al.2014. Effects of arbuscular mycorrhizal fungi on salinity tolerance of Trifolium repens L.Journal of Qingdao agricultural university (Natural science), 31(2): 85-90. (With English abstract. 杨海霞, 李士美, 李敏,等. 丛枝菌根真菌对白三叶耐盐性的影响[J]. 青岛农业大学学报(自然科学版), 2014, 31(2): 85-90.)	青岛农业大学学报(自然科学版)	2014	1.2%,	Trifolium repens L.	Fabaceae	Glycophytes	Funneliformis mosseae	5
856	Yang Haixia, Li Shixia, Li Min, et al.2014. Effects of arbuscular mycorrhizal fungi on salinity tolerance of Trifolium repens L.Journal of Qingdao agricultural university (Natural science), 31(2): 85-90. (With English abstract. 杨海霞, 李士美, 李敏,等. 丛枝菌根真菌对白三叶耐盐性的影响[J]. 青岛农业大学学报(自然科学版), 2014, 31(2): 85-90.)	青岛农业大学学报(自然科学版)	2014	1.6%,	Trifolium repens L.	Fabaceae	Glycophytes	Funneliformis mosseae	5
857	Yang Haixia, Li Shixia, Li Min, et al.2014. Effects of arbuscular mycorrhizal fungi on salinity tolerance of Trifolium repens L.Journal of Qingdao agricultural university (Natural science), 31(2): 85-90. (With English abstract. 杨海霞, 李士美, 李敏,等. 丛枝菌根真菌对白三叶耐盐性的影响[J]. 青岛农业大学学报(自然科学版), 2014, 31(2): 85-90.)	青岛农业大学学报(自然科学版)	2014	0.8%,	Trifolium repens L.	Fabaceae	Glycophytes	Rhizophagus intraradices	5
858	Yang Haixia, Li Shixia, Li Min, et al.2014. Effects of arbuscular mycorrhizal fungi on salinity tolerance of Trifolium repens L.Journal of Qingdao agricultural university (Natural science), 31(2): 85-90. (With English abstract. 杨海霞, 李士美, 李敏,等. 丛枝菌根真菌对白三叶耐盐性的影响[J]. 青岛农业大学学报(自然科学版), 2014, 31(2): 85-90.)	青岛农业大学学报(自然科学版)	2014	1.2%,	Trifolium repens L.	Fabaceae	Glycophytes	Rhizophagus intraradices	5
859	Yang Haixia, Li Shixia, Li Min, et al.2014. Effects of arbuscular mycorrhizal fungi on salinity tolerance of Trifolium repens L.Journal of Qingdao agricultural university (Natural science), 31(2): 85-90. (With English abstract. 杨海霞, 李士美, 李敏,等. 丛枝菌根真菌对白三叶耐盐性的影响[J]. 青岛农业大学学报(自然科学版), 2014, 31(2): 85-90.)	青岛农业大学学报(自然科学版)	2014	1.6%,	Trifolium repens L.	Fabaceae	Glycophytes	Rhizophagus intraradices	5
860	Yang Haixia, Li Shixia, Li Min, et al.2014. Effects of arbuscular mycorrhizal fungi on salinity tolerance of Trifolium repens L.Journal of Qingdao agricultural university (Natural science), 31(2): 85-90. (With English abstract. 杨海霞, 李士美, 李敏,等. 丛枝菌根真菌对白三叶耐盐性的影响[J]. 青岛农业大学学报(自然科学版), 2014, 31(2): 85-90.)	青岛农业大学学报(自然科学版)	2014	0.8%,	Trifolium repens L.	Fabaceae	Glycophytes	Funneliformis mosseae+Rhizophagus intraradices	5
861	Yang Haixia, Li Shixia, Li Min, et al.2014. Effects of arbuscular mycorrhizal fungi on salinity tolerance of Trifolium repens L.Journal of Qingdao agricultural university (Natural science), 31(2): 85-90. (With English abstract. 杨海霞, 李士美, 李敏,等. 丛枝菌根真菌对白三叶耐盐性的影响[J]. 青岛农业大学学报(自然科学版), 2014, 31(2): 85-90.)	青岛农业大学学报(自然科学版)	2014	1.2%,	Trifolium repens L.	Fabaceae	Glycophytes	Funneliformis mosseae+Rhizophagus intraradices	5
862	Yang Haixia, Li Shixia, Li Min, et al.2014. Effects of arbuscular mycorrhizal fungi on salinity tolerance of Trifolium repens L.Journal of Qingdao agricultural university (Natural science), 31(2): 85-90. (With English abstract. 杨海霞, 李士美, 李敏,等. 丛枝菌根真菌对白三叶耐盐性的影响[J]. 青岛农业大学学报(自然科学版), 2014, 31(2): 85-90.)	青岛农业大学学报(自然科学版)	2014	1.6%,	Trifolium repens L.	Fabaceae	Glycophytes	Funneliformis mosseae+Rhizophagus intraradices	5
863	Yang Haixia, Liu Runjin, Guo Shaoxia. 2014. Effcts of arbuscular mycorrhizal fungus Glomus mosseaeon the growth characteristics of Festuca arundinacea under salt stresss conditions.Acta prataculturae sinica,23(4):195-203.(With English abstract. 杨海霞, 刘润进, 郭绍霞. AM真菌摩西球囊霉对盐胁迫条件下高羊茅生长特性的影响[J]. 草业学报, 2014, 23(4):195-203.)	草业学报	2014.c	0.8%,	Festuca arundinacea	Poaceae	Glycophytes	Funneliformis mosseae	10
864	Yang Haixia, Liu Runjin, Guo Shaoxia. 2014. Effcts of arbuscular mycorrhizal fungus Glomus mosseaeon the growth characteristics of Festuca arundinacea under salt stresss conditions.Acta prataculturae sinica,23(4):195-203.(With English abstract. 杨海霞, 刘润进, 郭绍霞. AM真菌摩西球囊霉对盐胁迫条件下高羊茅生长特性的影响[J]. 草业学报, 2014, 23(4):195-203.)	草业学报	2014.c	1.2%,	Festuca arundinacea	Poaceae	Glycophytes	Funneliformis mosseae	10
865	Yang Haixia, Liu Runjin, Guo Shaoxia. 2014. Effcts of arbuscular mycorrhizal fungus Glomus mosseaeon the growth characteristics of Festuca arundinacea under salt stresss conditions.Acta prataculturae sinica,23(4):195-203.(With English abstract. 杨海霞, 刘润进, 郭绍霞. AM真菌摩西球囊霉对盐胁迫条件下高羊茅生长特性的影响[J]. 草业学报, 2014, 23(4):195-203.)	草业学报	2014.c	1.6%,	Festuca arundinacea	Poaceae	Glycophytes	Funneliformis mosseae	10
866	Yang Haixia, Xu Meng, Liu Ning, et al. 2014. Effects of arbuscular mycorrhizal fungi on salinity tolerance of two turfgrss.Pratacultural science, 31(7): 1261-1268.(With English abstract. 杨海霞, 徐萌, 刘宁,等. 丛枝菌根真菌对两种草坪草耐盐性的影响[J]. 草业科学, 2014, 31(7): 1261-1268.)	草业科学	2014	0.8%,	Poa paratensis	Poaceae	Glycophytes	Funneliformis mosseae	5
867	Yang Haixia, Xu Meng, Liu Ning, et al. 2014. Effects of arbuscular mycorrhizal fungi on salinity tolerance of two turfgrss.Pratacultural science, 31(7): 1261-1268.(With English abstract. 杨海霞, 徐萌, 刘宁,等. 丛枝菌根真菌对两种草坪草耐盐性的影响[J]. 草业科学, 2014, 31(7): 1261-1268.)	草业科学	2014	1.2%,	Poa paratensis	Poaceae	Glycophytes	Funneliformis mosseae	5
868	Yang Haixia, Xu Meng, Liu Ning, et al. 2014. Effects of arbuscular mycorrhizal fungi on salinity tolerance of two turfgrss.Pratacultural science, 31(7): 1261-1268.(With English abstract. 杨海霞, 徐萌, 刘宁,等. 丛枝菌根真菌对两种草坪草耐盐性的影响[J]. 草业科学, 2014, 31(7): 1261-1268.)	草业科学	2014	1.6%,	Poa paratensis	Poaceae	Glycophytes	Funneliformis mosseae	5
869	Yang Haixia, Xu Meng, Liu Ning, et al. 2014. Effects of arbuscular mycorrhizal fungi on salinity tolerance of two turfgrss.Pratacultural science, 31(7): 1261-1268.(With English abstract. 杨海霞, 徐萌, 刘宁,等. 丛枝菌根真菌对两种草坪草耐盐性的影响[J]. 草业科学, 2014, 31(7): 1261-1268.)	草业科学	2014	0.8%,	Poa paratensis	Poaceae	Glycophytes	Rhizophagus intraradices	5
870	Yang Haixia, Xu Meng, Liu Ning, et al. 2014. Effects of arbuscular mycorrhizal fungi on salinity tolerance of two turfgrss.Pratacultural science, 31(7): 1261-1268.(With English abstract. 杨海霞, 徐萌, 刘宁,等. 丛枝菌根真菌对两种草坪草耐盐性的影响[J]. 草业科学, 2014, 31(7): 1261-1268.)	草业科学	2014	1.2%,	Poa paratensis	Poaceae	Glycophytes	Rhizophagus intraradices	5
871	Yang Haixia, Xu Meng, Liu Ning, et al. 2014. Effects of arbuscular mycorrhizal fungi on salinity tolerance of two turfgrss.Pratacultural science, 31(7): 1261-1268.(With English abstract. 杨海霞, 徐萌, 刘宁,等. 丛枝菌根真菌对两种草坪草耐盐性的影响[J]. 草业科学, 2014, 31(7): 1261-1268.)	草业科学	2014	1.6%,	Poa paratensis	Poaceae	Glycophytes	Rhizophagus intraradices	5
872	Yang Haixia, Xu Meng, Liu Ning, et al. 2014. Effects of arbuscular mycorrhizal fungi on salinity tolerance of two turfgrss.Pratacultural science, 31(7): 1261-1268.(With English abstract. 杨海霞, 徐萌, 刘宁,等. 丛枝菌根真菌对两种草坪草耐盐性的影响[J]. 草业科学, 2014, 31(7): 1261-1268.)	草业科学	2014	0.8%,	Poa paratensis	Poaceae	Glycophytes	Funneliformis mosseae+Rhizophagus intraradices	5
873	Yang Haixia, Xu Meng, Liu Ning, et al. 2014. Effects of arbuscular mycorrhizal fungi on salinity tolerance of two turfgrss.Pratacultural science, 31(7): 1261-1268.(With English abstract. 杨海霞, 徐萌, 刘宁,等. 丛枝菌根真菌对两种草坪草耐盐性的影响[J]. 草业科学, 2014, 31(7): 1261-1268.)	草业科学	2014	1.2%,	Poa paratensis	Poaceae	Glycophytes	Funneliformis mosseae+Rhizophagus intraradices	5
874	Yang Haixia, Xu Meng, Liu Ning, et al. 2014. Effects of arbuscular mycorrhizal fungi on salinity tolerance of two turfgrss.Pratacultural science, 31(7): 1261-1268.(With English abstract. 杨海霞, 徐萌, 刘宁,等. 丛枝菌根真菌对两种草坪草耐盐性的影响[J]. 草业科学, 2014, 31(7): 1261-1268.)	草业科学	2014	1.6%,	Poa paratensis	Poaceae	Glycophytes	Funneliformis mosseae+Rhizophagus intraradices	5
875	Yang Haixia, Xu Meng, Liu Ning, et al. 2014. Effects of arbuscular mycorrhizal fungi on salinity tolerance of two turfgrss.Pratacultural science, 31(7): 1261-1268.(With English abstract. 杨海霞, 徐萌, 刘宁,等. 丛枝菌根真菌对两种草坪草耐盐性的影响[J]. 草业科学, 2014, 31(7): 1261-1268.)	草业科学	2014	0.8%,	Festuca arundinacea	Poaceae	Glycophytes	Funneliformis mosseae	5
876	Yang Haixia, Xu Meng, Liu Ning, et al. 2014. Effects of arbuscular mycorrhizal fungi on salinity tolerance of two turfgrss.Pratacultural science, 31(7): 1261-1268.(With English abstract. 杨海霞, 徐萌, 刘宁,等. 丛枝菌根真菌对两种草坪草耐盐性的影响[J]. 草业科学, 2014, 31(7): 1261-1268.)	草业科学	2014	1.2%,	Festuca arundinacea	Poaceae	Glycophytes	Funneliformis mosseae	5
877	Yang Haixia, Xu Meng, Liu Ning, et al. 2014. Effects of arbuscular mycorrhizal fungi on salinity tolerance of two turfgrss.Pratacultural science, 31(7): 1261-1268.(With English abstract. 杨海霞, 徐萌, 刘宁,等. 丛枝菌根真菌对两种草坪草耐盐性的影响[J]. 草业科学, 2014, 31(7): 1261-1268.)	草业科学	2014	1.6%,	Festuca arundinacea	Poaceae	Glycophytes	Funneliformis mosseae	5
878	Yang Haixia, Xu Meng, Liu Ning, et al. 2014. Effects of arbuscular mycorrhizal fungi on salinity tolerance of two turfgrss.Pratacultural science, 31(7): 1261-1268.(With English abstract. 杨海霞, 徐萌, 刘宁,等. 丛枝菌根真菌对两种草坪草耐盐性的影响[J]. 草业科学, 2014, 31(7): 1261-1268.)	草业科学	2014	0.8%,	Festuca arundinacea	Poaceae	Glycophytes	Rhizophagus intraradices	5
879	Yang Haixia, Xu Meng, Liu Ning, et al. 2014. Effects of arbuscular mycorrhizal fungi on salinity tolerance of two turfgrss.Pratacultural science, 31(7): 1261-1268.(With English abstract. 杨海霞, 徐萌, 刘宁,等. 丛枝菌根真菌对两种草坪草耐盐性的影响[J]. 草业科学, 2014, 31(7): 1261-1268.)	草业科学	2014	1.2%,	Festuca arundinacea	Poaceae	Glycophytes	Rhizophagus intraradices	5
880	Yang Haixia, Xu Meng, Liu Ning, et al. 2014. Effects of arbuscular mycorrhizal fungi on salinity tolerance of two turfgrss.Pratacultural science, 31(7): 1261-1268.(With English abstract. 杨海霞, 徐萌, 刘宁,等. 丛枝菌根真菌对两种草坪草耐盐性的影响[J]. 草业科学, 2014, 31(7): 1261-1268.)	草业科学	2014	1.6%,	Festuca arundinacea	Poaceae	Glycophytes	Rhizophagus intraradices	5
881	Yang Haixia, Xu Meng, Liu Ning, et al. 2014. Effects of arbuscular mycorrhizal fungi on salinity tolerance of two turfgrss.Pratacultural science, 31(7): 1261-1268.(With English abstract. 杨海霞, 徐萌, 刘宁,等. 丛枝菌根真菌对两种草坪草耐盐性的影响[J]. 草业科学, 2014, 31(7): 1261-1268.)	草业科学	2014	0.8%,	Festuca arundinacea	Poaceae	Glycophytes	Funneliformis mosseae+Rhizophagus intraradices	5
882	Yang Haixia, Xu Meng, Liu Ning, et al. 2014. Effects of arbuscular mycorrhizal fungi on salinity tolerance of two turfgrss.Pratacultural science, 31(7): 1261-1268.(With English abstract. 杨海霞, 徐萌, 刘宁,等. 丛枝菌根真菌对两种草坪草耐盐性的影响[J]. 草业科学, 2014, 31(7): 1261-1268.)	草业科学	2014	1.2%,	Festuca arundinacea	Poaceae	Glycophytes	Funneliformis mosseae+Rhizophagus intraradices	5
883	Yang Haixia, Xu Meng, Liu Ning, et al. 2014. Effects of arbuscular mycorrhizal fungi on salinity tolerance of two turfgrss.Pratacultural science, 31(7): 1261-1268.(With English abstract. 杨海霞, 徐萌, 刘宁,等. 丛枝菌根真菌对两种草坪草耐盐性的影响[J]. 草业科学, 2014, 31(7): 1261-1268.)	草业科学	2014	1.6%,	Festuca arundinacea	Poaceae	Glycophytes	Funneliformis mosseae+Rhizophagus intraradices	5
884	Yang Ruihong, Liu Runjin, Liu Liancheng, et al.2009. Effects of Arbuscular Mycorrhizal Fungi and Salicylic Acid on Salt Tolerance of Strawberry (Fragaria×ananassa Duch) Plants. Scientia Agricultura Sinica,42(5): 1590-1594. (With English abstract. 杨瑞红, 刘润进, 刘成连,等. AM真菌和水杨酸对草莓耐盐性的影响[J]. 中国农业科学, 2009, 42(5): 1590-1594.)	中国农业科学	2009	6g/L	Fragaria × ananassa Duch.	Rosaceae	Glycophytes	Funneliformis mosseae	5
885	Yue Yingnan. 2015.Effects of arbuscular mycorrhizal funi on the salt tolerance of plants in saline-alkaline grassland of Songnen plain. Northeast forestry university, Doctoral dissertation. (With English abstract. 岳英男.松嫩盐碱草地主要丛枝菌根真菌对植物耐盐性影响的研究. 东北林业大学,博士学位论文,2015)	东北林业大学	2015	0.5%，	Medicago sativa L.	Fabaceae	Glycophytes	Rhizophagus intraradices	6
886	Yue Yingnan. 2015.Effects of arbuscular mycorrhizal funi on the salt tolerance of plants in saline-alkaline grassland of Songnen plain. Northeast forestry university, Doctoral dissertation. (With English abstract. 岳英男.松嫩盐碱草地主要丛枝菌根真菌对植物耐盐性影响的研究. 东北林业大学,博士学位论文,2015)	东北林业大学	2015	0.5%，	Medicago sativa L.	Fabaceae	Glycophytes	Glomus versiforme	6
887	Yue Yingnan. 2015.Effects of arbuscular mycorrhizal funi on the salt tolerance of plants in saline-alkaline grassland of Songnen plain. Northeast forestry university, Doctoral dissertation. (With English abstract. 岳英男.松嫩盐碱草地主要丛枝菌根真菌对植物耐盐性影响的研究. 东北林业大学,博士学位论文,2015)	东北林业大学	2015	0.5%，	Medicago sativa L.	Fabaceae	Glycophytes	Rhizophagus intraradices+Glomus versiforme	6
888	Yue Yingnan. 2015.Effects of arbuscular mycorrhizal funi on the salt tolerance of plants in saline-alkaline grassland of Songnen plain. Northeast forestry university, Doctoral dissertation. (With English abstract. 岳英男.松嫩盐碱草地主要丛枝菌根真菌对植物耐盐性影响的研究. 东北林业大学,博士学位论文,2015)	东北林业大学	2015	1%，	Medicago sativa L.	Fabaceae	Glycophytes	Rhizophagus intraradices	6
889	Yue Yingnan. 2015.Effects of arbuscular mycorrhizal funi on the salt tolerance of plants in saline-alkaline grassland of Songnen plain. Northeast forestry university, Doctoral dissertation. (With English abstract. 岳英男.松嫩盐碱草地主要丛枝菌根真菌对植物耐盐性影响的研究. 东北林业大学,博士学位论文,2015)	东北林业大学	2015	1%，	Medicago sativa L.	Fabaceae	Glycophytes	Glomus versiforme	6
890	Yue Yingnan. 2015.Effects of arbuscular mycorrhizal funi on the salt tolerance of plants in saline-alkaline grassland of Songnen plain. Northeast forestry university, Doctoral dissertation. (With English abstract. 岳英男.松嫩盐碱草地主要丛枝菌根真菌对植物耐盐性影响的研究. 东北林业大学,博士学位论文,2015)	东北林业大学	2015	1%，	Medicago sativa L.	Fabaceae	Glycophytes	Rhizophagus intraradices+Glomus versiforme	6
891	Zai Xue Ming, Hao Shanshan, Shao Zhiguang, et al.2013. Effects of Glomus sinensis on Chlorophyll Content and Fluorescence Parameters of Bamboo Shoots under NaCl Stress. Jiangsu agriculture science, (41(8):175-178.(With Chinese abstract. 宰学明, 郝姗姗, 邵志广,等. 摩西球囊霉对NaCl胁迫下竹柳苗叶绿素含量和荧光参数的影响[J]. 江苏农业科学, 2013, 41(8):175-178.)	江苏农业科学	2013	1%，	Salix babylonica	Salicaceae	Glycophytes	Funneliformis mosseae	3
892	Zai Xueming, Hao Zhenping, Zhang Huanshi, et al.2013.Effects of AM Fungi on Ascorbate-Glutathione Cycle Metabolism in Leaves of Prunus maritima Marshall under NaCl Stress. Plant Physiology Journal, 4(9(1):41-46. (With English abstract. 宰学明, 郝振萍, 张焕仕,等. NaCl胁迫下AM真菌对滨梅叶片中抗坏血酸-谷胱甘肽循环的影响[J]. 植物生理学报, 2013, 49(1):41-46.)	植物生理学报	2013	2.0%,	Prunus maritima	Rosaceae	Glycophytes	Funneliformis mosseae	3
893	Zhang Hua, Bao Yuying, Tebuqin. Effect of Arbuscular Mycorrhizal Fungi on Growth and the Total Flavonoids of Caragana microphylla Lam. under Salt Stress. Advance in Microbiology, 02(3):71-77. (With English abstract. 张华, 包玉英, 特布沁. 盐胁迫下接种丛枝菌根真菌(AMF)对小叶锦鸡儿的生长及总黄酮含量的影响[J]. Advances in Microbiology, 2013, 02(3):71-77.)	Advances in Microbiology	2013	1.2g/L	Caragana microphylla Lam.	Fabaceae	Halophytes	Funneliformis mosseae	3
894	Zhang Hua, Bao Yuying, Tebuqin. Effect of Arbuscular Mycorrhizal Fungi on Growth and the Total Flavonoids of Caragana microphylla Lam. under Salt Stress. Advance in Microbiology, 02(3):71-77. (With English abstract. 张华, 包玉英, 特布沁. 盐胁迫下接种丛枝菌根真菌(AMF)对小叶锦鸡儿的生长及总黄酮含量的影响[J]. Advances in Microbiology, 2013, 02(3):71-77.)	Advances in Microbiology	2013	2.4g/L	Caragana microphylla Lam.	Fabaceae	Halophytes	Funneliformis mosseae	3
895	Zhang Hua, Bao Yuying, Tebuqin. Effect of Arbuscular Mycorrhizal Fungi on Growth and the Total Flavonoids of Caragana microphylla Lam. under Salt Stress. Advance in Microbiology, 02(3):71-77. (With English abstract. 张华, 包玉英, 特布沁. 盐胁迫下接种丛枝菌根真菌(AMF)对小叶锦鸡儿的生长及总黄酮含量的影响[J]. Advances in Microbiology, 2013, 02(3):71-77.)	Advances in Microbiology	2013	3.6g/L	Caragana microphylla Lam.	Fabaceae	Halophytes	Funneliformis mosseae	3
896	Zhang Hua, Bao Yuying, Tebuqin. Effect of Arbuscular Mycorrhizal Fungi on Growth and the Total Flavonoids of Caragana microphylla Lam. under Salt Stress. Advance in Microbiology, 02(3):71-77. (With English abstract. 张华, 包玉英, 特布沁. 盐胁迫下接种丛枝菌根真菌(AMF)对小叶锦鸡儿的生长及总黄酮含量的影响[J]. Advances in Microbiology, 2013, 02(3):71-77.)	Advances in Microbiology	2013	4.8g/L	Caragana microphylla Lam.	Fabaceae	Halophytes	Funneliformis mosseae	3
897	Zhang Y F，Wang P，Bi Q，Zhang Z H，Yang Y F.(2017). The effect of the arbuscular mycorrhizal fungi on the growth of Leymus chinensis under saline stress of different intensities. Acta Ecologica Sinica, 36(17) : 5467-5476. (With English abstract. 张义飞, 王平, 毕琪,等. 不同强度盐胁迫下AM真菌对羊草生长的影响[J]. 生态学报, 2016, 36(17):5467-5476.)	生态学报	2016	1g/kg	Leymus chinensis	Poaceae	Halophytes	Funneliformis mosseae+Glomus geosporum	4
898	Zhang Y F，Wang P，Bi Q，Zhang Z H，Yang Y F.(2017). The effect of the arbuscular mycorrhizal fungi on the growth of Leymus chinensis under saline stress of different intensities. Acta Ecologica Sinica, 36(17) : 5467-5476. (With English abstract. 张义飞, 王平, 毕琪,等. 不同强度盐胁迫下AM真菌对羊草生长的影响[J]. 生态学报, 2016, 36(17):5467-5476.)	生态学报	2016	2g/kg	Leymus chinensis	Poaceae	Halophytes	Funneliformis mosseae+Glomus geosporum	4
899	Zhang Y F，Wang P，Bi Q，Zhang Z H，Yang Y F.(2017). The effect of the arbuscular mycorrhizal fungi on the growth of Leymus chinensis under saline stress of different intensities. Acta Ecologica Sinica, 36(17) : 5467-5476. (With English abstract. 张义飞, 王平, 毕琪,等. 不同强度盐胁迫下AM真菌对羊草生长的影响[J]. 生态学报, 2016, 36(17):5467-5476.)	生态学报	2016	3g/kg	Leymus chinensis	Poaceae	Halophytes	Funneliformis mosseae+Glomus geosporum	4
900	Zhao Qi, Bao Yuying. 2015. Effect of Arbuscular mycorrhizal fungi on growth and two phenolic acids of Medicago sativa under various mixed salt-alkaline stresses. Acta Bot. Boreal.-Occident. Sin., 35(9):1829-1836. (With English abstract. 赵琦, 包玉英. 混合盐碱胁迫下丛枝菌根真菌对紫花苜蓿生长及2种酚酸含量的影响[J]. 西北植物学报, 2015, 35(9):1829-1836.)	西北植物学报	2015	25 mmol/L	Medicago sativa L.	Fabaceae	Glycophytes	Funneliformis mosseae	3
901	Zhao Qi, Bao Yuying. 2015. Effect of Arbuscular mycorrhizal fungi on growth and two phenolic acids of Medicago sativa under various mixed salt-alkaline stresses. Acta Bot. Boreal.-Occident. Sin., 35(9):1829-1836. (With English abstract. 赵琦, 包玉英. 混合盐碱胁迫下丛枝菌根真菌对紫花苜蓿生长及2种酚酸含量的影响[J]. 西北植物学报, 2015, 35(9):1829-1836.)	西北植物学报	2015	25 mmol/L	Medicago sativa L.	Fabaceae	Glycophytes	Funneliformis mosseae	3
902	Zhao Qi, Bao Yuying. 2015. Effect of Arbuscular mycorrhizal fungi on growth and two phenolic acids of Medicago sativa under various mixed salt-alkaline stresses. Acta Bot. Boreal.-Occident. Sin., 35(9):1829-1836. (With English abstract. 赵琦, 包玉英. 混合盐碱胁迫下丛枝菌根真菌对紫花苜蓿生长及2种酚酸含量的影响[J]. 西北植物学报, 2015, 35(9):1829-1836.)	西北植物学报	2015	25 mmol/L	Medicago sativa L.	Fabaceae	Glycophytes	Funneliformis mosseae	3
903	Zhao Qi, Bao Yuying. 2015. Effect of Arbuscular mycorrhizal fungi on growth and two phenolic acids of Medicago sativa under various mixed salt-alkaline stresses. Acta Bot. Boreal.-Occident. Sin., 35(9):1829-1836. (With English abstract. 赵琦, 包玉英. 混合盐碱胁迫下丛枝菌根真菌对紫花苜蓿生长及2种酚酸含量的影响[J]. 西北植物学报, 2015, 35(9):1829-1836.)	西北植物学报	2015	25 mmol/L	Medicago sativa L.	Fabaceae	Glycophytes	Funneliformis mosseae	3
904	Zhao Qi, Bao Yuying. 2015. Effect of Arbuscular mycorrhizal fungi on growth and two phenolic acids of Medicago sativa under various mixed salt-alkaline stresses. Acta Bot. Boreal.-Occident. Sin., 35(9):1829-1836. (With English abstract. 赵琦, 包玉英. 混合盐碱胁迫下丛枝菌根真菌对紫花苜蓿生长及2种酚酸含量的影响[J]. 西北植物学报, 2015, 35(9):1829-1836.)	西北植物学报	2015	75 mmol/L	Medicago sativa L.	Fabaceae	Glycophytes	Funneliformis mosseae	3
905	Zhao Qi, Bao Yuying. 2015. Effect of Arbuscular mycorrhizal fungi on growth and two phenolic acids of Medicago sativa under various mixed salt-alkaline stresses. Acta Bot. Boreal.-Occident. Sin., 35(9):1829-1836. (With English abstract. 赵琦, 包玉英. 混合盐碱胁迫下丛枝菌根真菌对紫花苜蓿生长及2种酚酸含量的影响[J]. 西北植物学报, 2015, 35(9):1829-1836.)	西北植物学报	2015	75 mmol/L	Medicago sativa L.	Fabaceae	Glycophytes	Funneliformis mosseae	3
906	Zhao Qi, Bao Yuying. 2015. Effect of Arbuscular mycorrhizal fungi on growth and two phenolic acids of Medicago sativa under various mixed salt-alkaline stresses. Acta Bot. Boreal.-Occident. Sin., 35(9):1829-1836. (With English abstract. 赵琦, 包玉英. 混合盐碱胁迫下丛枝菌根真菌对紫花苜蓿生长及2种酚酸含量的影响[J]. 西北植物学报, 2015, 35(9):1829-1836.)	西北植物学报	2015	75 mmol/L	Medicago sativa L.	Fabaceae	Glycophytes	Funneliformis mosseae	3
907	Zhao Qi, Bao Yuying. 2015. Effect of Arbuscular mycorrhizal fungi on growth and two phenolic acids of Medicago sativa under various mixed salt-alkaline stresses. Acta Bot. Boreal.-Occident. Sin., 35(9):1829-1836. (With English abstract. 赵琦, 包玉英. 混合盐碱胁迫下丛枝菌根真菌对紫花苜蓿生长及2种酚酸含量的影响[J]. 西北植物学报, 2015, 35(9):1829-1836.)	西北植物学报	2015	75 mmol/L	Medicago sativa L.	Fabaceae	Glycophytes	Funneliformis mosseae	3
908	Zhao Qi, Bao Yuying. 2015. Effect of Arbuscular mycorrhizal fungi on growth and two phenolic acids of Medicago sativa under various mixed salt-alkaline stresses. Acta Bot. Boreal.-Occident. Sin., 35(9):1829-1836. (With English abstract. 赵琦, 包玉英. 混合盐碱胁迫下丛枝菌根真菌对紫花苜蓿生长及2种酚酸含量的影响[J]. 西北植物学报, 2015, 35(9):1829-1836.)	西北植物学报	2015	100 mmol/L	Medicago sativa L.	Fabaceae	Glycophytes	Funneliformis mosseae	3
909	Zhao Qi, Bao Yuying. 2015. Effect of Arbuscular mycorrhizal fungi on growth and two phenolic acids of Medicago sativa under various mixed salt-alkaline stresses. Acta Bot. Boreal.-Occident. Sin., 35(9):1829-1836. (With English abstract. 赵琦, 包玉英. 混合盐碱胁迫下丛枝菌根真菌对紫花苜蓿生长及2种酚酸含量的影响[J]. 西北植物学报, 2015, 35(9):1829-1836.)	西北植物学报	2015	100 mmol/L	Medicago sativa L.	Fabaceae	Glycophytes	Funneliformis mosseae	3
910	Zhao Qi, Bao Yuying. 2015. Effect of Arbuscular mycorrhizal fungi on growth and two phenolic acids of Medicago sativa under various mixed salt-alkaline stresses. Acta Bot. Boreal.-Occident. Sin., 35(9):1829-1836. (With English abstract. 赵琦, 包玉英. 混合盐碱胁迫下丛枝菌根真菌对紫花苜蓿生长及2种酚酸含量的影响[J]. 西北植物学报, 2015, 35(9):1829-1836.)	西北植物学报	2015	100 mmol/L	Medicago sativa L.	Fabaceae	Glycophytes	Funneliformis mosseae	3
911	Zhao Qi, Bao Yuying. 2015. Effect of Arbuscular mycorrhizal fungi on growth and two phenolic acids of Medicago sativa under various mixed salt-alkaline stresses. Acta Bot. Boreal.-Occident. Sin., 35(9):1829-1836. (With English abstract. 赵琦, 包玉英. 混合盐碱胁迫下丛枝菌根真菌对紫花苜蓿生长及2种酚酸含量的影响[J]. 西北植物学报, 2015, 35(9):1829-1836.)	西北植物学报	2015	100 mmol/L	Medicago sativa L.	Fabaceae	Glycophytes	Funneliformis mosseae	3
912	Zhao Qi, Bao Yuying. 2015. Effect of Arbuscular mycorrhizal fungi on growth and two phenolic acids of Medicago sativa under various mixed salt-alkaline stresses. Acta Bot. Boreal.-Occident. Sin., 35(9):1829-1836. (With English abstract. 赵琦, 包玉英. 混合盐碱胁迫下丛枝菌根真菌对紫花苜蓿生长及2种酚酸含量的影响[J]. 西北植物学报, 2015, 35(9):1829-1836.)	西北植物学报	2015	150 mmol/L	Medicago sativa L.	Fabaceae	Glycophytes	Funneliformis mosseae	3
913	Zhao Qi, Bao Yuying. 2015. Effect of Arbuscular mycorrhizal fungi on growth and two phenolic acids of Medicago sativa under various mixed salt-alkaline stresses. Acta Bot. Boreal.-Occident. Sin., 35(9):1829-1836. (With English abstract. 赵琦, 包玉英. 混合盐碱胁迫下丛枝菌根真菌对紫花苜蓿生长及2种酚酸含量的影响[J]. 西北植物学报, 2015, 35(9):1829-1836.)	西北植物学报	2015	150 mmol/L	Medicago sativa L.	Fabaceae	Glycophytes	Funneliformis mosseae	3
914	Zhao Qi, Bao Yuying. 2015. Effect of Arbuscular mycorrhizal fungi on growth and two phenolic acids of Medicago sativa under various mixed salt-alkaline stresses. Acta Bot. Boreal.-Occident. Sin., 35(9):1829-1836. (With English abstract. 赵琦, 包玉英. 混合盐碱胁迫下丛枝菌根真菌对紫花苜蓿生长及2种酚酸含量的影响[J]. 西北植物学报, 2015, 35(9):1829-1836.)	西北植物学报	2015	150 mmol/L	Medicago sativa L.	Fabaceae	Glycophytes	Funneliformis mosseae	3
915	Zhao Qi, Bao Yuying. 2015. Effect of Arbuscular mycorrhizal fungi on growth and two phenolic acids of Medicago sativa under various mixed salt-alkaline stresses. Acta Bot. Boreal.-Occident. Sin., 35(9):1829-1836. (With English abstract. 赵琦, 包玉英. 混合盐碱胁迫下丛枝菌根真菌对紫花苜蓿生长及2种酚酸含量的影响[J]. 西北植物学报, 2015, 35(9):1829-1836.)	西北植物学报	2015	150 mmol/L	Medicago sativa L.	Fabaceae	Glycophytes	Funneliformis mosseae	3
916	Zhao Xia, Ye Lin, Na Xuewei, et al. 2017. Influence of arbuscular mycorrhizal fungus on the osmotic adjustment substance and antioxidant system of Medicago sativa under salt-alkaline stress. Jiangsu J. of Agr. Sci.,33(4):782-787. (With English abstract. 赵霞, 叶林, 纳学伟,等. 盐碱胁迫下丛枝菌根真菌对紫花苜蓿渗透调节物质及抗氧化能力的影响[J]. 江苏农业学报, 2017, 33(4):782-787.)	江苏农业学报	2017	75mmol/L	Medicago sativa L.	Fabaceae	Glycophytes	Funneliformis mosseae	3

## Sheet: Total Biomass
Studies	Author and title	Year	Salinity levels	Plant species	Salt-tolerant type	Sample size: Number of replicates used for the experimental analysis	Xc: Control mean	SDc: Control standard deviation	Xe: Experimental mean	SDe: Experimental standard deviation	lnR: log response ratio	Var(lnR): variance of log response ratio
1	Abdel-Fattah G M, Asrar A W A. Arbuscular mycorrhizal fungal application to improve growth and tolerance of wheat ( Triticum aestivum, L.) plants grown in saline soil.	2012	6.11 (dS/m)	Triticum aestivum L.	Glycophytes	10	4.66	0.466	7.96	0.796	0.5354	0.002
2	Abdel-Fattah G M, Asrar A W A. Arbuscular mycorrhizal fungal application to improve growth and tolerance of wheat ( Triticum aestivum, L.) plants grown in saline soil.	2012	6.11(dS/m)	Triticum aestivum L.	Glycophytes	10	4.66	0.466	5.71	0.571	0.2032	0.002
3	Abdel-Fattah G M, Asrar A W A. Arbuscular mycorrhizal fungal application to improve growth and tolerance of wheat ( Triticum aestivum, L.) plants grown in saline soil.	2012	6.11(dS/m)	Triticum aestivum L.	Glycophytes	10	4.66	0.466	5.19	0.519	0.1077	0.002
4	Abdel-Fattah G M, Asrar A W A. Arbuscular mycorrhizal fungal application to improve growth and tolerance of wheat ( Triticum aestivum, L.) plants grown in saline soil.	2012	6.11(dS/m)	Triticum aestivum L.	Glycophytes	10	2.01	0.201	2.8	0.28	0.3315	0.002
5	Abdel-Fattah G M, Asrar A W A. Arbuscular mycorrhizal fungal application to improve growth and tolerance of wheat ( Triticum aestivum, L.) plants grown in saline soil.	2012	6.11(dS/m)	Triticum aestivum L.	Glycophytes	10	2.01	0.201	2.49	0.249	0.2141	0.002
6	Abdel-Fattah G M, Asrar A W A. Arbuscular mycorrhizal fungal application to improve growth and tolerance of wheat ( Triticum aestivum, L.) plants grown in saline soil.	2012	6.11(dS/m)	Triticum aestivum L.	Glycophytes	10	2.01	0.201	2.1	0.21	0.0438	0.002
7	Abdel-Rahman SSA, Abdel-Kader AAS, Khalil SE (2011) Response of Three Sweet Basil Cultivars to Inoculation with Bacillus subtilis and Arbuscular Mycorrhizal Fungi under Salt Stress Conditions.	2011	1 (g/kg)	Ocimum basilicum L.	Glycophytes	3	34	3.4	38	3.8	0.1112	0.0067
8	Abdel-Rahman SSA, Abdel-Kader AAS, Khalil SE (2012) Response of Three Sweet Basil Cultivars to Inoculation with Bacillus subtilis and Arbuscular Mycorrhizal Fungi under Salt Stress Conditions.	2011	2 (g/kg)	Ocimum basilicum L.	Glycophytes	3	23.9	2.39	33.5	3.35	0.3377	0.0067
9	Abdel-Rahman SSA, Abdel-Kader AAS, Khalil SE (2013) Response of Three Sweet Basil Cultivars to Inoculation with Bacillus subtilis and Arbuscular Mycorrhizal Fungi under Salt Stress Conditions.	2011	4 (g/kg)	Ocimum basilicum L.	Glycophytes	3	10.5	1.05	18.3	1.83	0.5555	0.0067
10	Abdel-Rahman SSA, Abdel-Kader AAS, Khalil SE (2014) Response of Three Sweet Basil Cultivars to Inoculation with Bacillus subtilis and Arbuscular Mycorrhizal Fungi under Salt Stress Conditions.	2011	1 (g/kg)	Ocimum basilicum L.	Glycophytes	3	33.7	3.37	39.4	3.94	0.1563	0.0067
11	Abdel-Rahman SSA, Abdel-Kader AAS, Khalil SE (2015) Response of Three Sweet Basil Cultivars to Inoculation with Bacillus subtilis and Arbuscular Mycorrhizal Fungi under Salt Stress Conditions.	2011	2 (g/kg)	Ocimum basilicum L.	Glycophytes	3	27.5	2.75	32.5	3.25	0.1671	0.0067
12	Abdel-Rahman SSA, Abdel-Kader AAS, Khalil SE (2016) Response of Three Sweet Basil Cultivars to Inoculation with Bacillus subtilis and Arbuscular Mycorrhizal Fungi under Salt Stress Conditions.	2011	4 (g/kg)	Ocimum basilicum L.	Glycophytes	3	11.5	1.15	18.2	1.82	0.4591	0.0067
13	Abdel-Rahman SSA, Abdel-Kader AAS, Khalil SE (2017) Response of Three Sweet Basil Cultivars to Inoculation with Bacillus subtilis and Arbuscular Mycorrhizal Fungi under Salt Stress Conditions.	2011	1 (g/kg)	Ocimum basilicum L.	Glycophytes	3	15.2	1.52	23.8	2.38	0.4484	0.0067
14	Abdel-Rahman SSA, Abdel-Kader AAS, Khalil SE (2018) Response of Three Sweet Basil Cultivars to Inoculation with Bacillus subtilis and Arbuscular Mycorrhizal Fungi under Salt Stress Conditions.	2011	2 (g/kg)	Ocimum basilicum L.	Glycophytes	3	6.2	0.62	9.8	0.98	0.4578	0.0067
15	Abdel-Rahman SSA, Abdel-Kader AAS, Khalil SE (2019) Response of Three Sweet Basil Cultivars to Inoculation with Bacillus subtilis and Arbuscular Mycorrhizal Fungi under Salt Stress Conditions.	2011	1 (g/kg)	Ocimum basilicum L.	Glycophytes	3	41.1	4.11	52.3	5.23	0.241	0.0067
16	Abdel-Rahman SSA, Abdel-Kader AAS, Khalil SE (2020) Response of Three Sweet Basil Cultivars to Inoculation with Bacillus subtilis and Arbuscular Mycorrhizal Fungi under Salt Stress Conditions.	2011	2 (g/kg)	Ocimum basilicum L.	Glycophytes	3	25.4	2.54	33.7	3.37	0.2827	0.0067
17	Abdel-Rahman SSA, Abdel-Kader AAS, Khalil SE (2021) Response of Three Sweet Basil Cultivars to Inoculation with Bacillus subtilis and Arbuscular Mycorrhizal Fungi under Salt Stress Conditions.	2011	4 (g/kg)	Ocimum basilicum L.	Glycophytes	3	8.9	0.89	21.7	2.17	0.8913	0.0067
18	Abdel-Rahman SSA, Abdel-Kader AAS, Khalil SE (2022) Response of Three Sweet Basil Cultivars to Inoculation with Bacillus subtilis and Arbuscular Mycorrhizal Fungi under Salt Stress Conditions.	2011	1 (g/kg)	Ocimum basilicum L.	Glycophytes	3	43	4.3	53.4	5.34	0.2166	0.0067
19	Abdel-Rahman SSA, Abdel-Kader AAS, Khalil SE (2023) Response of Three Sweet Basil Cultivars to Inoculation with Bacillus subtilis and Arbuscular Mycorrhizal Fungi under Salt Stress Conditions.	2011	2 (g/kg)	Ocimum basilicum L.	Glycophytes	3	28.2	2.82	33.5	3.35	0.1722	0.0067
20	Abdel-Rahman SSA, Abdel-Kader AAS, Khalil SE (2024) Response of Three Sweet Basil Cultivars to Inoculation with Bacillus subtilis and Arbuscular Mycorrhizal Fungi under Salt Stress Conditions.	2011	4 (g/kg)	Ocimum basilicum L.	Glycophytes	3	15.7	1.57	20	2	0.2421	0.0067
21	Abdel-Rahman SSA, Abdel-Kader AAS, Khalil SE (2025) Response of Three Sweet Basil Cultivars to Inoculation with Bacillus subtilis and Arbuscular Mycorrhizal Fungi under Salt Stress Conditions.	2011	1 (g/kg)	Ocimum basilicum L.	Glycophytes	3	15.6	1.56	20.5	2.05	0.2732	0.0067
22	Abdel-Rahman SSA, Abdel-Kader AAS, Khalil SE (2026) Response of Three Sweet Basil Cultivars to Inoculation with Bacillus subtilis and Arbuscular Mycorrhizal Fungi under Salt Stress Conditions.	2011	2 (g/kg)	Ocimum basilicum L.	Glycophytes	3	6.5	0.65	9.4	0.94	0.3689	0.0067
23	Abeer H, Abd_Allah E F, Alqarawi A A, et al. The Interaction between Arbuscular Mycorrhizal Fungi and Endophytic Bacteria Enhances Plant Growth ofAcacia gerrardiiunder Salt Stress.	2016	250mM	Acacia gerrardii Benth.	Glycophytes	5	2.46	0.2	3.22	0.3	0.2692	0.0031
24	Abeer H, Abd_Allah E F, Alqarawi A A, et al. The Interaction between Arbuscular Mycorrhizal Fungi and Endophytic Bacteria Enhances Plant Growth ofAcacia gerrardiiunder Salt Stress.	2006	50mM	Phragmites australis	Halophytes	3	502.7	50.27	561.6	56.16	0.1108	0.0067
25	Abeer H, Abd_Allah E F, Alqarawi A A, et al. The Interaction between Arbuscular Mycorrhizal Fungi and Endophytic Bacteria Enhances Plant Growth ofAcacia gerrardiiunder Salt Stress.	2006	100mM	Phragmites australis	Halophytes	3	295.7	29.57	439.1	43.91	0.3954	0.0067
26	Abeer H, Abd_Allah E F, Alqarawi A A, et al. The Interaction between Arbuscular Mycorrhizal Fungi and Endophytic Bacteria Enhances Plant Growth ofAcacia gerrardiiunder Salt Stress.	2006	150mM	Phragmites australis	Halophytes	3	169.1	16.91	315.6	31.56	0.624	0.0067
27	Abeer H, Abd_Allah E F, Alqarawi A A, et al. The Interaction between Arbuscular Mycorrhizal Fungi and Endophytic Bacteria Enhances Plant Growth ofAcacia gerrardiiunder Salt Stress.	2006	200mM	Phragmites australis	Halophytes	3	69.4	6.94	201.1	20.11	1.0639	0.0067
28	Abeer H, Abd_Allah E F, Alqarawi A A, et al. The Interaction between Arbuscular Mycorrhizal Fungi and Endophytic Bacteria Enhances Plant Growth ofAcacia gerrardiiunder Salt Stress.	2006	250mM	Phragmites australis	Halophytes	3	44.1	4.41	182.3	18.23	1.4192	0.0067
29	Abeer H, Abd_Allah E F, Alqarawi A A, et al. The Interaction between Arbuscular Mycorrhizal Fungi and Endophytic Bacteria Enhances Plant Growth ofAcacia gerrardiiunder Salt Stress.	2006	300mM	Phragmites australis	Halophytes	3	40.9	4.09	164	16.4	1.3887	0.0067
30	Al-Karaki G N, Hammad R, Rusan M. Response of two cultivars differing in salt tolerance to inoculation with mycorrhizal fungi under salt stress. Mycorrhiza.	2001	4.9 (dS/m)	Lycopersicon esculentum L.	Glycophytes	4	3.5	0.35	4.61	0.461	0.2755	0.005
31	Al-Karaki G N, Hammad R, Rusan M. Response of two cultivars differing in salt tolerance to inoculation with mycorrhizal fungi under salt stress. Mycorrhiza.	2001	7.1 (dS/m)	Lycopersicon esculentum L.	Glycophytes	4	1.72	0.172	2.2	0.22	0.2461	0.005
32	Al-Karaki G N, Hammad R, Rusan M. Response of two cultivars differing in salt tolerance to inoculation with mycorrhizal fungi under salt stress. Mycorrhiza.	2001	4.9 (dS/m)	Lycopersicon esculentum L.	Glycophytes	4	2.74	0.274	4.17	0.417	0.42	0.005
33	Al-Karaki G N, Hammad R, Rusan M. Response of two cultivars differing in salt tolerance to inoculation with mycorrhizal fungi under salt stress. Mycorrhiza.	2001	7.1 (dS/m)	Lycopersicon esculentum L.	Glycophytes	4	1.2	0.12	1.95	0.195	0.4855	0.005
34	Alkaraki G N. Growth of mycorrhizal tomato and mineral acquisition under salt stress.	2000	4.7 (dS/m)	Lycopersicon esculentum L.	Glycophytes	4	1.15	0.115	1.75	0.175	0.4199	0.005
35	Alkaraki G N. Growth of mycorrhizal tomato and mineral acquisition under salt stress.	2000	7.4 (dS/m)	Lycopersicon esculentum L.	Glycophytes	4	0.52	0.052	0.69	0.069	0.2829	0.005
36	Al-Karaki G N. Nursery inoculation of tomato with arbuscular mycorrhizal fungi and subsequent performance under irrigation with saline water.	2006	4.4 (dS/m)	Lycopersicon esculentum L.	Glycophytes	6	13.53	1.353	29.06	2.906	0.7645	0.0033
37	Al-Karaki G N. Nursery inoculation of tomato with arbuscular mycorrhizal fungi and subsequent performance under irrigation with saline water.	2006	4.4 (dS/m)	Lycopersicon esculentum L.	Glycophytes	6	13.53	1.353	29.06	2.906	0.7645	0.0033
38	Alkaraki G N. Salt stress response of salt-sensitive and tolerant durum wheat cultivars inoculated with mycorrhizal fungi.	2001	4.1 (dS/m)	Triticum aestivum L.	Glycophytes	4	3.39	0.339	4.46	0.446	0.2743	0.005
39	Alkaraki G N. Salt stress response of salt-sensitive and tolerant durum wheat cultivars inoculated with mycorrhizal fungi.	2001	4.1 (dS/m)	Triticum aestivum L.	Glycophytes	4	2.65	0.265	4.04	0.404	0.4217	0.005
40	Alkaraki G N. Salt stress response of salt-sensitive and tolerant durum wheat cultivars inoculated with mycorrhizal fungi.	2001	6.7 (dS/m)	Triticum aestivum L.	Glycophytes	4	1.66	0.166	2.14	0.214	0.254	0.005
41	Alkaraki G N. Salt stress response of salt-sensitive and tolerant durum wheat cultivars inoculated with mycorrhizal fungi.	2001	6.7 (dS/m)	Triticum aestivum L.	Glycophytes	4	1.16	0.116	1.89	0.189	0.4882	0.005
42	Al-Khaliel A S. Effect of salinity stress on mycorrhizal association and growth response of peanut infected by Glomus mosseae.	2010	100 mM	Arachis hypogaea L.	Glycophytes	3	1.1165	0.11165	1.35922	0.135922	0.1967	0.0067
43	Al-Khaliel A S. Effect of salinity stress on mycorrhizal association and growth response of peanut infected by Glomus mosseae.	2010	200 mM	Arachis hypogaea L.	Glycophytes	3	0.873786	0.0873786	1.14078	0.114078	0.2666	0.0067
44	Al-Khaliel A S. Effect of salinity stress on mycorrhizal association and growth response of peanut infected by Glomus mosseae.	2010	300 mM	Arachis hypogaea L.	Glycophytes	3	0.533981	0.0533981	0.825243	0.0825243	0.4353	0.0067
45	Al-Khaliel A S. Effect of salinity stress on mycorrhizal association and growth response of peanut infected by Glomus mosseae.	2010	500 mM	Arachis hypogaea L.	Glycophytes	3	0.38835	0.038835	0.631068	0.0631068	0.4855	0.0067
46	Allen, E. B. Effects of vesicular–arbuscular mycorrhizae on distichlis spicata under three salinity levels.	1983	1 (g/kg)	Danthonia spicata	Halophytes	10	0.980525	0.0980525	0.974455	0.0974455	-0.0062	0.002
47	Allen, E. B. Effects of vesicular–arbuscular mycorrhizae on distichlis spicata under three salinity levels.	1983	2 (g/kg)	Danthonia spicata	Halophytes	10	0.932679	0.0932679	0.778231	0.0778231	-0.181	0.002
48	Allen, E. B. Effects of vesicular–arbuscular mycorrhizae on distichlis spicata under three salinity levels.	1983	1 (g/kg)	Danthonia spicata	Halophytes	10	1.19543	0.119543	0.971248	0.0971248	-0.2077	0.002
49	Allen, E. B. Effects of vesicular–arbuscular mycorrhizae on distichlis spicata under three salinity levels.	1983	2 (g/kg)	Danthonia spicata	Halophytes	10	0.917005	0.0917005	0.86169	0.086169	-0.0622	0.002
50	Alqarawi A A, Allah E F A, Hashem A. Alleviation of salt-induced adverse impact via mycorrhizal fungi in Ephedra aphylla Forssk.	2014	75mM	Ephedra aphylla Forssk	Glycophytes	5	0.3	0.0723624	0.53	0.111805	0.5691	0.0205
51	Alqarawi A A, Allah E F A, Hashem A. Alleviation of salt-induced adverse impact via mycorrhizal fungi in Ephedra aphylla Forssk.	2014	150mM	Ephedra aphylla Forssk	Glycophytes	5	0.12	0.0539457	0.34	0.0402498	1.0415	0.0432
52	Asrar A W A, Abdel-Fattah G M, Elhindi K M, et al. The impact of arbuscular mycorrhizal fungi in improving growth, flower yield and tolerance of kalanchoe (Kalanchoe blossfeldiana Poelin) plants grown in NaCl-stress conditions.	2014	50 mM	Kalanchoe blossfeldiana Poelin	Glycophytes	10	3.273	0.3273	4.353	0.4353	0.2852	0.002
53	Asrar A W A, Abdel-Fattah G M, Elhindi K M, et al. The impact of arbuscular mycorrhizal fungi in improving growth, flower yield and tolerance of kalanchoe (Kalanchoe blossfeldiana Poelin) plants grown in NaCl-stress conditions.	2014	100 mM	Kalanchoe blossfeldiana Poelin	Glycophytes	10	2.083	0.2083	2.936	0.2936	0.3432	0.002
54	Asrar A W A, Abdel-Fattah G M, Elhindi K M, et al. The impact of arbuscular mycorrhizal fungi in improving growth, flower yield and tolerance of kalanchoe (Kalanchoe blossfeldiana Poelin) plants grown in NaCl-stress conditions.	2014	200 mM	Kalanchoe blossfeldiana Poelin	Glycophytes	10	1.477	0.1477	2.11	0.211	0.3567	0.002
55	Balliu A, Sallaku G, Rewald B. AMF Inoculation Enhances Growth and Improves the Nutrient Uptake Rates of Transplanted, Salt-Stressed Tomato Seedlings.	2015	50 mM	Lycopersicon esculentum L.	Glycophytes	10	0.750209	0.057276	0.783437	0.132439	0.0433	0.0034
56	Balliu A, Sallaku G, Rewald B. AMF Inoculation Enhances Growth and Improves the Nutrient Uptake Rates of Transplanted, Salt-Stressed Tomato Seedlings.	2015	100 mM	Lycopersicon esculentum L.	Glycophytes	10	0.612184	0.0711662	0.683605	0.1094	0.1103	0.0039
57	Barnawal D, Bharti N, Maji D, et al. ACC deaminase-containing Arthrobacter protophormiae induces NaCl stress tolerance through reduced ACC oxidase activity and ethylene production resulting in improved nodulation and mycorrhization in Pisum sativum.	2014	100mM	Pisum sativum	Glycophytes	5	3.85	0.13416	4.2	0.82732	0.087	0.008
58	Barnawal D, Bharti N, Maji D, et al. ACC deaminase-containing Arthrobacter protophormiae induces NaCl stress tolerance through reduced ACC oxidase activity and ethylene production resulting in improved nodulation and mycorrhization in Pisum sativum.	2014	200mM	Pisum sativum	Glycophytes	5	2.8	0.04472	3.28	0.29068	0.1582	0.0016
59	Başak H, Demđr K, Kasim R, et al. The effect of endo-mycorrhiza (VAM) treatment on growth of tomato seedling grown under saline conditions.	2011	100mM	Lycopersicon esculentum L.	Glycophytes	10	0.23	0.05	0.26	0.02	0.1226	0.0053
60	Başak H, Demđr K, Kasim R, et al. The effect of endo-mycorrhiza (VAM) treatment on growth of tomato seedling grown under saline conditions.	2011	100mM	Lycopersicon esculentum L.	Glycophytes	10	0.23	0.05	0.31	0.06	0.2985	0.0085
61	Başak H, Demđr K, Kasim R, et al. The effect of endo-mycorrhiza (VAM) treatment on growth of tomato seedling grown under saline conditions.	2011	100mM	Lycopersicon esculentum L.	Glycophytes	10	0.23	0.05	0.34	0.02	0.3909	0.0051
62	Başak H, Demđr K, Kasim R, et al. The effect of endo-mycorrhiza (VAM) treatment on growth of tomato seedling grown under saline conditions.	2011	100mM	Lycopersicon esculentum L.	Glycophytes	10	0.19	0.04	0.12	0.01	-0.4595	0.0051
63	Başak H, Demđr K, Kasim R, et al. The effect of endo-mycorrhiza (VAM) treatment on growth of tomato seedling grown under saline conditions.	2011	100mM	Lycopersicon esculentum L.	Glycophytes	10	0.19	0.04	0.22	0.03	0.1466	0.0063
64	Başak H, Demđr K, Kasim R, et al. The effect of endo-mycorrhiza (VAM) treatment on growth of tomato seedling grown under saline conditions.	2011	100mM	Lycopersicon esculentum L.	Glycophytes	10	0.19	0.04	0.26	0.02	0.3137	0.005
65	Chen, J., Zhang, H., Zhang, X., & Tang, M. (2017). Arbuscular mycorrhizal symbiosis alleviates salt stress in black locust through improved photosynthesis, water status, and k+/na+ homeostasis.	2017	5.63ds/m	Robinia pseudoacacia L.	Glycophytes	5	1.60499	0.260535	2.86739	0.260168	0.5803	0.0069
66	Chen, J., Zhang, H., Zhang, X., & Tang, M. (2018). Arbuscular mycorrhizal symbiosis alleviates salt stress in black locust through improved photosynthesis, water status, and k+/na+ homeostasis.	2017	8.95ds/m	Robinia pseudoacacia L.	Glycophytes	5	1.47213	0.181429	2.1787	0.21571	0.392	0.005
67	Ciftci V., Turkmen, O., Erdi̇Nc, C., & Sensoy, S. (2010). Effects of different arbuscular mycorrhizal fungi (amf) species on some bean (phaseolus vulgaris l.) cultivars grown in salty conditions.	2010	50 ppm	Phaseolus vulgaris L.	Glycophytes	4	0.56	0.056	0.6	0.06	0.069	0.005
68	Ciftci V., Turkmen, O., Erdi̇Nc, C., & Sensoy, S. (2011). Effects of different arbuscular mycorrhizal fungi (amf) species on some bean (phaseolus vulgaris l.) cultivars grown in salty conditions.	2010	50 ppm	Phaseolus vulgaris L.	Glycophytes	4	0.56	0.056	0.6	0.06	0.069	0.005
69	Ciftci V., Turkmen, O., Erdi̇Nc, C., & Sensoy, S. (2012). Effects of different arbuscular mycorrhizal fungi (amf) species on some bean (phaseolus vulgaris l.) cultivars grown in salty conditions.	2010	50 ppm	Phaseolus vulgaris L.	Glycophytes	4	0.56	0.056	0.5	0.05	-0.1133	0.005
70	Ciftci V., Turkmen, O., Erdi̇Nc, C., & Sensoy, S. (2013). Effects of different arbuscular mycorrhizal fungi (amf) species on some bean (phaseolus vulgaris l.) cultivars grown in salty conditions.	2010	50 ppm	Phaseolus vulgaris L.	Glycophytes	4	0.71	0.071	0.64	0.064	-0.1038	0.005
71	Ciftci V., Turkmen, O., Erdi̇Nc, C., & Sensoy, S. (2014). Effects of different arbuscular mycorrhizal fungi (amf) species on some bean (phaseolus vulgaris l.) cultivars grown in salty conditions.	2010	50 ppm	Phaseolus vulgaris L.	Glycophytes	4	0.71	0.071	0.51	0.051	-0.3309	0.005
72	Ciftci V., Turkmen, O., Erdi̇Nc, C., & Sensoy, S. (2015). Effects of different arbuscular mycorrhizal fungi (amf) species on some bean (phaseolus vulgaris l.) cultivars grown in salty conditions.	2010	50 ppm	Phaseolus vulgaris L.	Glycophytes	4	0.71	0.071	0.54	0.054	-0.2737	0.005
73	Ciftci V., Turkmen, O., Erdi̇Nc, C., & Sensoy, S. (2016). Effects of different arbuscular mycorrhizal fungi (amf) species on some bean (phaseolus vulgaris l.) cultivars grown in salty conditions.	2010	50 ppm	Phaseolus vulgaris L.	Glycophytes	4	0.6	0.06	0.52	0.052	-0.1431	0.005
74	Ciftci V., Turkmen, O., Erdi̇Nc, C., & Sensoy, S. (2017). Effects of different arbuscular mycorrhizal fungi (amf) species on some bean (phaseolus vulgaris l.) cultivars grown in salty conditions.	2010	50 ppm	Phaseolus vulgaris L.	Glycophytes	4	0.6	0.06	0.38	0.038	-0.4568	0.005
75	Ciftci V., Turkmen, O., Erdi̇Nc, C., & Sensoy, S. (2018). Effects of different arbuscular mycorrhizal fungi (amf) species on some bean (phaseolus vulgaris l.) cultivars grown in salty conditions.	2010	50 ppm	Phaseolus vulgaris L.	Glycophytes	4	0.6	0.06	0.56	0.056	-0.069	0.005
76	Ciftci V., Turkmen, O., Erdi̇Nc, C., & Sensoy, S. (2019). Effects of different arbuscular mycorrhizal fungi (amf) species on some bean (phaseolus vulgaris l.) cultivars grown in salty conditions.	2010	50 ppm	Phaseolus vulgaris L.	Glycophytes	4	0.44	0.044	0.58	0.058	0.2763	0.005
77	Ciftci V., Turkmen, O., Erdi̇Nc, C., & Sensoy, S. (2020). Effects of different arbuscular mycorrhizal fungi (amf) species on some bean (phaseolus vulgaris l.) cultivars grown in salty conditions.	2010	50 ppm	Phaseolus vulgaris L.	Glycophytes	4	0.44	0.044	0.64	0.064	0.3747	0.005
78	Ciftci V., Turkmen, O., Erdi̇Nc, C., & Sensoy, S. (2021). Effects of different arbuscular mycorrhizal fungi (amf) species on some bean (phaseolus vulgaris l.) cultivars grown in salty conditions.	2010	50 ppm	Phaseolus vulgaris L.	Glycophytes	4	0.44	0.044	0.49	0.049	0.1076	0.005
79	Ebrahim M K H, Saleem A R. Alleviating salt stress in tomato inoculated with mycorrhizae_ photosynthetic performance and enzymatic antioxidants.	2017	50 mM	Lycopersicon esculentum L.	Glycophytes	4	22.56	11.28	26.03	13.015	0.1431	0.125
80	Ebrahim M K H, Saleem A R. Alleviating salt stress in tomato inoculated with mycorrhizae_ photosynthetic performance and enzymatic antioxidants.	2017	100 mM	Lycopersicon esculentum L.	Glycophytes	4	13.12	6.56	16.72	8.36	0.2425	0.125
81	Elhindi K M, Eldin A S, Elgorban A M. The impact of arbuscular mycorrhizal fungi in mitigating salt-induced adverse effects in sweet basil (Ocimum basilicum L..	2017	5 (dS/m)	Ocimum basilicum L.	Glycophytes	4	13.64	0.72	16.3	1.84	0.1782	0.0039
82	Elhindi K M, Eldin A S, Elgorban A M. The impact of arbuscular mycorrhizal fungi in mitigating salt-induced adverse effects in sweet basil (Ocimum basilicum L..	2017	10 (dS/m)	Ocimum basilicum L.	Glycophytes	4	9.95	0.66	11.48	0.48	0.143	0.0015
83	Estrada B, Aroca R, Maathuis F J, et al. Arbuscular mycorrhizal fungi native from a Mediterranean saline area enhance maize tolerance to salinity through improved ion homeostasis.	2013	66mM	Zea mays L.	Glycophytes	10	5.55294	0.575041	5.09557	0.666107	-0.086	0.0028
84	Estrada B, Aroca R, Maathuis F J, et al. Arbuscular mycorrhizal fungi native from a Mediterranean saline area enhance maize tolerance to salinity through improved ion homeostasis.	2013	100mM	Zea mays L.	Glycophytes	10	5.33684	0.759987	4.96767	0.715908	-0.0717	0.0041
85	Estrada B, Aroca R, Maathuis F J, et al. Arbuscular mycorrhizal fungi native from a Mediterranean saline area enhance maize tolerance to salinity through improved ion homeostasis.	2013	66mM	Zea mays L.	Glycophytes	10	5.55294	0.575041	6.34522	0.815575	0.1334	0.0027
86	Estrada B, Aroca R, Maathuis F J, et al. Arbuscular mycorrhizal fungi native from a Mediterranean saline area enhance maize tolerance to salinity through improved ion homeostasis.	2013	100mM	Zea mays L.	Glycophytes	10	5.33684	0.759987	6.25824	0.950687	0.1593	0.0043
87	Estrada B, Aroca R, Maathuis F J, et al. Arbuscular mycorrhizal fungi native from a Mediterranean saline area enhance maize tolerance to salinity through improved ion homeostasis.	2013	66mM	Zea mays L.	Glycophytes	10	5.55294	0.575041	5.06951	0.956442	-0.0911	0.0046
88	Estrada B, Aroca R, Maathuis F J, et al. Arbuscular mycorrhizal fungi native from a Mediterranean saline area enhance maize tolerance to salinity through improved ion homeostasis.	2013	100mM	Zea mays L.	Glycophytes	10	5.33684	0.759987	4.40908	0.572132	-0.191	0.0037
89	Estrada B, Aroca R, Maathuis F J, et al. Arbuscular mycorrhizal fungi native from a Mediterranean saline area enhance maize tolerance to salinity through improved ion homeostasis.	2013	66mM	Zea mays L.	Glycophytes	10	5.55294	0.575041	7.19327	0.856807	0.2588	0.0025
90	Estrada B, Aroca R, Maathuis F J, et al. Arbuscular mycorrhizal fungi native from a Mediterranean saline area enhance maize tolerance to salinity through improved ion homeostasis.	2013	100mM	Zea mays L.	Glycophytes	10	5.33684	0.759987	6.70166	0.950719	0.2277	0.004
91	Evelin H, Giri B, Kapoor R. Contribution of Glomus intraradices, inoculation to nutrient acquisition and mitigation of ionic imbalance in NaCl-stressed Trigonella foenum-graecum.	2012	50 mM	Trigonella foenum-graecum L.	Glycophytes	3	0.35	0.02	0.52	0.05	0.3959	0.0042
92	Evelin H, Giri B, Kapoor R. Contribution of Glomus intraradices, inoculation to nutrient acquisition and mitigation of ionic imbalance in NaCl-stressed Trigonella foenum-graecum.	2012	100 mM	Trigonella foenum-graecum L.	Glycophytes	3	0.31	0.02	0.38	0.015	0.2036	0.0019
93	Evelin H, Giri B, Kapoor R. Contribution of Glomus intraradices, inoculation to nutrient acquisition and mitigation of ionic imbalance in NaCl-stressed Trigonella foenum-graecum.	2012	200 mM	Trigonella foenum-graecum L.	Glycophytes	3	0.49	0.02	0.33	0.035	-0.3953	0.0043
94	Evelin H, Kapoor R. Arbuscular mycorrhizal symbiosis modulates antioxidant response in salt-stressed Trigonella foenum-graecum plants.	2014	50 mM	Trigonella foenum-graecum L.	Glycophytes	3	0.36	0.207852	0.52	0.300231	0.3677	0.2222
95	Evelin H, Kapoor R. Arbuscular mycorrhizal symbiosis modulates antioxidant response in salt-stressed Trigonella foenum-graecum plants.	2014	100 mM	Trigonella foenum-graecum L.	Glycophytes	3	0.35	0.202079	0.38	0.2194	0.0822	0.2222
96	Evelin H, Kapoor R. Arbuscular mycorrhizal symbiosis modulates antioxidant response in salt-stressed Trigonella foenum-graecum plants.	2014	200 mM	Trigonella foenum-graecum L.	Glycophytes	3	0.23	0.132794	0.35	0.202079	0.4199	0.2222
97	Feng G, Zhang F, Li X, et al. Improved tolerance of maize plants to salt stress by arbuscular mycorrhiza is related to higher accumulation of soluble sugars in roots.	2002	100mM	Zea mays L.	Glycophytes	3	5.6311	0.56311	8.36157	0.836157	0.3953	0.0067
98	Feng G, Zhang F, Li X, et al. Improved tolerance of maize plants to salt stress by arbuscular mycorrhiza is related to higher accumulation of soluble sugars in roots.	2002	100mM	Zea mays L.	Glycophytes	3	6.11142	0.611142	8.39171	0.839171	0.3171	0.0067
99	Garg N, Bhandari P. Silicon nutrition and mycorrhizal inoculations improve growth, nutrient status, K + /Na +, ratio and yield of Cicer arietinum L. genotypes under salinity stress.	2016	6.2 (dS/m)	Cicer arietinum	Glycophytes	6	3.0979	0.4158	4.2206	0.2958	0.3093	0.0038
100	Garg N, Bhandari P. Silicon nutrition and mycorrhizal inoculations improve growth, nutrient status, K + /Na +, ratio and yield of Cicer arietinum L. genotypes under salinity stress.	2016	8.3 (dS/m)	Cicer arietinum	Glycophytes	6	2.6008	0.3742	3.7615	0.4197	0.369	0.0055
101	Garg N, Bhandari P. Silicon nutrition and mycorrhizal inoculations improve growth, nutrient status, K + /Na +, ratio and yield of Cicer arietinum L. genotypes under salinity stress.	2016	10.1(dS/m)	Cicer arietinum	Glycophytes	6	1.6391	0.3144	2.4917	0.3183	0.4188	0.0089
102	Garg N, Bhandari P. Silicon nutrition and mycorrhizal inoculations improve growth, nutrient status, K + /Na +, ratio and yield of Cicer arietinum L. genotypes under salinity stress.	2016	6.2 (dS/m)	Cicer arietinum	Glycophytes	6	2.4568	0.3393	3.2511	0.2689	0.2801	0.0043
103	Garg N, Bhandari P. Silicon nutrition and mycorrhizal inoculations improve growth, nutrient status, K + /Na +, ratio and yield of Cicer arietinum L. genotypes under salinity stress.	2016	8.3 (dS/m)	Cicer arietinum	Glycophytes	6	1.8491	0.4903	2.5732	0.3082	0.3305	0.0141
104	Garg N, Bhandari P. Silicon nutrition and mycorrhizal inoculations improve growth, nutrient status, K + /Na +, ratio and yield of Cicer arietinum L. genotypes under salinity stress.	2016	10.1 (dS/m)	Cicer arietinum	Glycophytes	6	0.9145	0.3185	1.3347	0.2214	0.3781	0.0248
105	Garg N, Manchanda G. Role of Arbuscular Mycorrhizae in the Alleviation of Ionic, Osmotic and Oxidative Stresses Induced by Salinity in Cajanus cajan (L.) Millsp. (pigeonpea).	2009	4dS/m	Cajanus cajan (L.) Millsp.	Glycophytes	6	4.15	0.415	8.189	0.8189	0.6797	0.0033
106	Garg N, Manchanda G. Role of Arbuscular Mycorrhizae in the Alleviation of Ionic, Osmotic and Oxidative Stresses Induced by Salinity in Cajanus cajan (L.) Millsp. (pigeonpea).	2009	6dS/m	Cajanus cajan (L.) Millsp.	Glycophytes	6	3.29	0.329	4.98	0.498	0.4145	0.0033
107	Garg N, Manchanda G. Role of Arbuscular Mycorrhizae in the Alleviation of Ionic, Osmotic and Oxidative Stresses Induced by Salinity in Cajanus cajan (L.) Millsp. (pigeonpea).	2009	8dS/m	Cajanus cajan (L.) Millsp.	Glycophytes	6	2.147	0.2147	3.725	0.3725	0.551	0.0033
108	Garg N, Pandey R. High effectiveness of exotic arbuscular mycorrhizal fungi is reflected in improved rhizobial symbiosis and trehalose turnover in Cajanus cajan, genotypes grown under salinity stress.	2016	60mM	Cajanus cajan (L.) Millsp.	Glycophytes	3	4.74	0.4165	6.36	0.784	0.294	0.0076
109	Garg N, Pandey R. High effectiveness of exotic arbuscular mycorrhizal fungi is reflected in improved rhizobial symbiosis and trehalose turnover in Cajanus cajan, genotypes grown under salinity stress.	2016	60mM	Cajanus cajan (L.) Millsp.	Glycophytes	3	4.74	0.4165	6.63	0.5635	0.3356	0.005
110	Garg N, Pandey R. High effectiveness of exotic arbuscular mycorrhizal fungi is reflected in improved rhizobial symbiosis and trehalose turnover in Cajanus cajan, genotypes grown under salinity stress.	2016	60mM	Cajanus cajan (L.) Millsp.	Glycophytes	3	4.74	0.4165	7.74	0.5635	0.4904	0.0043
111	Garg N, Pandey R. High effectiveness of exotic arbuscular mycorrhizal fungi is reflected in improved rhizobial symbiosis and trehalose turnover in Cajanus cajan, genotypes grown under salinity stress.	2016	60mM	Cajanus cajan (L.) Millsp.	Glycophytes	3	4.74	0.4165	7.9	0.882	0.5108	0.0067
112	Garg N, Pandey R. High effectiveness of exotic arbuscular mycorrhizal fungi is reflected in improved rhizobial symbiosis and trehalose turnover in Cajanus cajan, genotypes grown under salinity stress.	2016	100mM	Cajanus cajan (L.) Millsp.	Glycophytes	3	2.15	0.8575	3.12	0.8085	0.3724	0.0754
113	Garg N, Pandey R. High effectiveness of exotic arbuscular mycorrhizal fungi is reflected in improved rhizobial symbiosis and trehalose turnover in Cajanus cajan, genotypes grown under salinity stress.	2016	100mM	Cajanus cajan (L.) Millsp.	Glycophytes	3	2.15	0.8575	3.22	0.882	0.4039	0.078
114	Garg N, Pandey R. High effectiveness of exotic arbuscular mycorrhizal fungi is reflected in improved rhizobial symbiosis and trehalose turnover in Cajanus cajan, genotypes grown under salinity stress.	2016	100mM	Cajanus cajan (L.) Millsp.	Glycophytes	3	2.15	0.8575	3.92	0.539	0.6006	0.0593
115	Garg N, Pandey R. High effectiveness of exotic arbuscular mycorrhizal fungi is reflected in improved rhizobial symbiosis and trehalose turnover in Cajanus cajan, genotypes grown under salinity stress.	2016	100mM	Cajanus cajan (L.) Millsp.	Glycophytes	3	2.15	0.8575	4	0.5635	0.6208	0.0596
116	Garg N, Pandey R. High effectiveness of exotic arbuscular mycorrhizal fungi is reflected in improved rhizobial symbiosis and trehalose turnover in Cajanus cajan, genotypes grown under salinity stress.	2016	60mM	Cajanus cajan (L.) Millsp.	Glycophytes	3	5.9	0.8575	8.33	0.637	0.3449	0.009
117	Garg N, Pandey R. High effectiveness of exotic arbuscular mycorrhizal fungi is reflected in improved rhizobial symbiosis and trehalose turnover in Cajanus cajan, genotypes grown under salinity stress.	2016	60mM	Cajanus cajan (L.) Millsp.	Glycophytes	3	5.9	0.8575	8.56	0.6125	0.3721	0.0087
118	Garg N, Pandey R. High effectiveness of exotic arbuscular mycorrhizal fungi is reflected in improved rhizobial symbiosis and trehalose turnover in Cajanus cajan, genotypes grown under salinity stress.	2016	60mM	Cajanus cajan (L.) Millsp.	Glycophytes	3	5.9	0.8575	10.37	0.833	0.564	0.0092
119	Garg N, Pandey R. High effectiveness of exotic arbuscular mycorrhizal fungi is reflected in improved rhizobial symbiosis and trehalose turnover in Cajanus cajan, genotypes grown under salinity stress.	2016	60mM	Cajanus cajan (L.) Millsp.	Glycophytes	3	5.9	0.8575	10.66	1.0535	0.5915	0.0103
120	Garg N, Pandey R. High effectiveness of exotic arbuscular mycorrhizal fungi is reflected in improved rhizobial symbiosis and trehalose turnover in Cajanus cajan, genotypes grown under salinity stress.	2016	100mM	Cajanus cajan (L.) Millsp.	Glycophytes	3	3.5	0.784	5.64	0.833	0.4771	0.024
121	Garg N, Pandey R. High effectiveness of exotic arbuscular mycorrhizal fungi is reflected in improved rhizobial symbiosis and trehalose turnover in Cajanus cajan, genotypes grown under salinity stress.	2016	100mM	Cajanus cajan (L.) Millsp.	Glycophytes	3	3.5	0.784	5.78	0.686	0.5016	0.0214
122	Garg N, Pandey R. High effectiveness of exotic arbuscular mycorrhizal fungi is reflected in improved rhizobial symbiosis and trehalose turnover in Cajanus cajan, genotypes grown under salinity stress.	2016	100mM	Cajanus cajan (L.) Millsp.	Glycophytes	3	3.5	0.784	7.05	0.539	0.7003	0.0187
123	Garg N, Pandey R. High effectiveness of exotic arbuscular mycorrhizal fungi is reflected in improved rhizobial symbiosis and trehalose turnover in Cajanus cajan, genotypes grown under salinity stress.	2016	100mM	Cajanus cajan (L.) Millsp.	Glycophytes	3	3.5	0.784	7.21	0.784	0.7227	0.0207
124	Garmendia I, Mangas V J. Comparative Study of Substrate-Based and Commercial Formulations of Arbuscular Mycorrhizal Fungi in Romaine Lettuce Subjected to Salt Stress.	2014	100mM	Lactuca sativa L.	Glycophytes	4	4	1.33333	10.2	3.4	0.9361	0.0556
125	Garmendia I, Mangas V J. Comparative Study of Substrate-Based and Commercial Formulations of Arbuscular Mycorrhizal Fungi in Romaine Lettuce Subjected to Salt Stress.	2014	100mM	Lactuca sativa L.	Glycophytes	4	4	1.33333	2.9	0.966667	-0.3216	0.0556
126	Garmendia I, Mangas V J. Comparative Study of Substrate-Based and Commercial Formulations of Arbuscular Mycorrhizal Fungi in Romaine Lettuce Subjected to Salt Stress.	2014	100mM	Lactuca sativa L.	Glycophytes	4	4	1.33333	3.9	1.3	-0.0253	0.0556
127	Garmendia I, Mangas V J. Comparative Study of Substrate-Based and Commercial Formulations of Arbuscular Mycorrhizal Fungi in Romaine Lettuce Subjected to Salt Stress.	2014	100mM	Lactuca sativa L.	Glycophytes	4	4	1.33333	3.3	1.1	-0.1924	0.0556
128	Ghazanfar B, Cheng Z, Cuinan W U, et al. Glomus etunicatum root inoculation and foliar application of acetyl salicylic acid induced NACL tolerance by regulation of NAC1 & LeNHXL gene expression and improved photosynthetic performance in tomato seedlings.	2016	150mM	Lycopersicon esculentum L.	Glycophytes	10	1.48	0.06	2.1	0.17	0.3499	0.0008
129	Ghazi N. Al-Karaki, & R. Hammad. (2001). Mycorrhizal influence on fruit yield and mineral content of tomato grown under salt stress.	2001	4.9 (dS/m)	Lycopersicon esculentum L.	Glycophytes	4	27.34	2.734	36.72	3.672	0.295	0.005
130	Ghazi N. Al-Karaki, & R. Hammad. (2002). Mycorrhizal influence on fruit yield and mineral content of tomato grown under salt stress.	2001	4.9 (dS/m)	Lycopersicon esculentum L.	Glycophytes	4	13.53	1.353	29.06	2.906	0.7645	0.005
131	Giri B, Kapoor R, Mukerji K G. Improved tolerance of Acacia nilotica to salt stress by Arbuscular mycorrhiza, Glomus fasciculatum may be partly related to elevated K/Na ratios in root and shoot tissues.	2007	4 (dS/m)	Acacia nilotica	Glycophytes	10	3.25082	0.50047	8.31045	0.69559	0.9386	0.0031
132	Giri B, Kapoor R, Mukerji K G. Improved tolerance of Acacia nilotica to salt stress by Arbuscular mycorrhiza, Glomus fasciculatum may be partly related to elevated K/Na ratios in root and shoot tissues.	2007	6.5 (dS/m)	Acacia nilotica	Glycophytes	10	1.50717	0.353553	6.13863	0.60262	1.4044	0.0065
133	Giri B, Kapoor R, Mukerji K G. Improved tolerance of Acacia nilotica to salt stress by Arbuscular mycorrhiza, Glomus fasciculatum may be partly related to elevated K/Na ratios in root and shoot tissues.	2007	9.5 (dS/m)	Acacia nilotica	Glycophytes	10	0.701347	0.1917	4.84041	0.16755	1.9318	0.0076
134	Giri B, Kapoor R, Mukerji K G. Influence of arbuscular mycorrhizal fungi and salinity on growth, biomass, and mineral nutrition of Acacia auriculiformis.	2003	3 (dS/m)	Acacia auriculaeformis	Glycophytes	5	0.9856	0.265932	1.31618	0.194552	0.2892	0.0189
135	Giri B, Kapoor R, Mukerji K G. Influence of arbuscular mycorrhizal fungi and salinity on growth, biomass, and mineral nutrition of Acacia auriculiformis.	2003	3 (dS/m)	Acacia auriculaeformis	Glycophytes	5	0.9856	0.265932	2.02972	0.241422	0.7224	0.0174
136	Giri B, Kapoor R, Mukerji K G. Influence of arbuscular mycorrhizal fungi and salinity on growth, biomass, and mineral nutrition of Acacia auriculiformis.	2003	3 (dS/m)	Acacia auriculaeformis	Glycophytes	5	0.9856	0.265932	2.80147	0.215997	1.0446	0.0157
137	Giri B, Kapoor R, Mukerji K G. Influence of arbuscular mycorrhizal fungi and salinity on growth, biomass, and mineral nutrition of Acacia auriculiformis.	2003	5 (dS/m)	Acacia auriculaeformis	Glycophytes	5	0.669424	0.167279	0.824142	0.173101	0.2079	0.0213
138	Giri B, Kapoor R, Mukerji K G. Influence of arbuscular mycorrhizal fungi and salinity on growth, biomass, and mineral nutrition of Acacia auriculiformis.	2003	5 (dS/m)	Acacia auriculaeformis	Glycophytes	5	0.669424	0.167279	1.16238	0.237444	0.5518	0.0208
139	Giri B, Kapoor R, Mukerji K G. Influence of arbuscular mycorrhizal fungi and salinity on growth, biomass, and mineral nutrition of Acacia auriculiformis.	2003	5 (dS/m)	Acacia auriculaeformis	Glycophytes	5	0.669424	0.167279	1.30208	0.256128	0.6653	0.0202
140	Giri B, Kapoor R, Mukerji K G. Influence of arbuscular mycorrhizal fungi and salinity on growth, biomass, and mineral nutrition of Acacia auriculiformis.	2003	10 (dS/m)	Acacia auriculaeformis	Glycophytes	5	0.270833	0.164215	0.692096	0.1731	0.9382	0.086
141	Giri B, Kapoor R, Mukerji K G. Influence of arbuscular mycorrhizal fungi and salinity on growth, biomass, and mineral nutrition of Acacia auriculiformis.	2003	10 (dS/m)	Acacia auriculaeformis	Glycophytes	5	0.270833	0.164215	0.649203	0.221814	0.8742	0.0969
142	Giri B, Kapoor R, Mukerji K G. Influence of arbuscular mycorrhizal fungi and salinity on growth, biomass, and mineral nutrition of Acacia auriculiformis.	2003	10 (dS/m)	Acacia auriculaeformis	Glycophytes	5	0.270833	0.164215	0.989277	0.28332	1.2955	0.0899
143	Giri B, Mukerji K. Mycorrhizal inoculant alleviates salt stress in Sesbania aegyptiaca and Sesbania grandiflora under field conditions evidence for reduced sodium and improved magnesium uptake.	2004	15.8 (dS/m)	Sesbania aegyptiaca	Glycophytes	5	4.23067	1.30133	8.21188	1.90044	0.6632	0.0296
144	Giri B, Mukerji K. Mycorrhizal inoculant alleviates salt stress in Sesbania aegyptiaca and Sesbania grandiflora under field conditions evidence for reduced sodium and improved magnesium uptake.	2004	15.8 (dS/m)	sesbania grandiflora	Glycophytes	5	7.14059	1.62395	9.20614	2.2706	0.2541	0.0225
145	Hartmond U, Schaesberg N V, Graham J H, et al. Salinity and flooding stress effects on mycorrhizal and non-mycorrhizal citrus rootstock seedlings.	1987	150mM	Carrizo citrange	Glycophytes	5	7.5	0.75	7	0.7	-0.069	0.004
146	Hartmond U, Schaesberg N V, Graham J H, et al. Salinity and flooding stress effects on mycorrhizal and non-mycorrhizal citrus rootstock seedlings.	1987	150mM	Pineapple sweet orange	Glycophytes	5	14.6	1.46	12	1.2	-0.1961	0.004
147	Hartmond U, Schaesberg N V, Graham J H, et al. Salinity and flooding stress effects on mycorrhizal and non-mycorrhizal citrus rootstock seedlings.	1987	150mM	Sour orange	Glycophytes	5	8.3	0.83	7.8	0.78	-0.0621	0.004
148	He Z, He C, Zhang Z, et al. Changes of antioxidative enzymes and cell membrane osmosis in tomato colonized by arbuscular Mycorrhizae under NaCl stress.	2007	50 mM	Lycopersicon esculentum L.	Glycophytes	6	5.99	0.599	6.5	0.65	0.0817	0.0033
149	He Z, He C, Zhang Z, et al. Changes of antioxidative enzymes and cell membrane osmosis in tomato colonized by arbuscular Mycorrhizae under NaCl stress.	2007	100 mM	Lycopersicon esculentum L.	Glycophytes	6	5.36	0.536	5.8	0.58	0.0789	0.0033
150	He Z, Huang Z. Expression analysis of LeNHX1 gene in mycorrhizal tomato under salt stress.	2013	50 mM	Lycopersicon esculentum L.	Glycophytes	6	3.25	0.13	3.97	0.13	0.2001	0.0004
151	He Z, Huang Z. Expression analysis of LeNHX2 gene in mycorrhizal tomato under salt stress.	2013	100 mM	Lycopersicon esculentum L.	Glycophytes	6	2.09	0.07	2.64	0.1	0.2336	0.0004
152	Hegazi A M, El-Shraiy A M, Ghoname A A. Erratum to: Mitigation of Salt Stress Negative Effects on Sweet Pepper Using Arbuscular Mycorrhizal Fungi (AMF), Bacillus megaterium, and Brassinosteroids (BRs).	2017	25 mM	Capsicum annuum L.	Glycophytes	4	15.93	0.41	31.19	1.44	0.6719	0.0007
153	Hegazi A M, El-Shraiy A M, Ghoname A A. Erratum to: Mitigation of Salt Stress Negative Effects on Sweet Pepper Using Arbuscular Mycorrhizal Fungi (AMF), Bacillus megaterium, and Brassinosteroids (BRs).	2017	50 mM	Capsicum annuum L.	Glycophytes	4	13.605	0.995	22.845	0.97	0.5183	0.0018
154	Huang Z, Chao-Xing H E, Zhong-Qun H E, et al. The Effects of Arbuscular Mycorrhizal Fungi on Reactive Oxyradical Scavenging System of Tomato Under Salt Tolerance.	2010	4.2 (dS/m)	Lycopersicon esculentum L.	Glycophytes	6	8.92576	0.757022	21.6227	0.8715	0.8848	0.0015
155	Huang Z, Chao-Xing H E, Zhong-Qun H E, et al. The Effects of Arbuscular Mycorrhizal Fungi on Reactive Oxyradical Scavenging System of Tomato Under Salt Tolerance.	2010	7.1 (dS/m)	Lycopersicon esculentum L.	Glycophytes	6	5.11949	0.779125	8.28218	0.778842	0.4811	0.0053
156	Kadian N, Yadav K, Badda N, et al. AM fungi ameliorates growth, yield and nutrient uptake in Cicer arietinum, L. Under salt stress.	2013	4 (dS/m)	Cicer arietinum	Glycophytes	5	0.272	0.921232	1.053	0.026832	1.3536	2.2943
157	Kadian N, Yadav K, Badda N, et al. AM fungi ameliorates growth, yield and nutrient uptake in Cicer arietinum, L. Under salt stress.	2013	4 (dS/m)	Cicer arietinum	Glycophytes	5	0.272	0.921232	0.477	0.058136	0.5617	2.2972
158	Kadian N, Yadav K, Badda N, et al. AM fungi ameliorates growth, yield and nutrient uptake in Cicer arietinum, L. Under salt stress.	2013	4 (dS/m)	Cicer arietinum	Glycophytes	5	0.272	0.921232	1.27	0.049192	1.541	2.2945
159	Kadian N, Yadav K, Badda N, et al. AM fungi ameliorates growth, yield and nutrient uptake in Cicer arietinum, L. Under salt stress.	2013	8 (dS/m)	Cicer arietinum	Glycophytes	5	0.069	0.046956	0.878	0.046956	2.5435	0.0932
160	Kadian N, Yadav K, Badda N, et al. AM fungi ameliorates growth, yield and nutrient uptake in Cicer arietinum, L. Under salt stress.	2013	8 (dS/m)	Cicer arietinum	Glycophytes	5	0.069	0.046956	0.255	0.069316	1.3072	0.1074
161	Kadian N, Yadav K, Badda N, et al. AM fungi ameliorates growth, yield and nutrient uptake in Cicer arietinum, L. Under salt stress.	2013	8 (dS/m)	Cicer arietinum	Glycophytes	5	0.069	0.046956	0.543	0.071552	2.063	0.0961
162	Kadian N, Yadav K, Badda N, et al. AM fungi ameliorates growth, yield and nutrient uptake in Cicer arietinum, L. Under salt stress.	2013	12 (dS/m)	Cicer arietinum	Glycophytes	5	0.054	0.049192	0.307	0.024596	1.7379	0.1673
163	Kadian N, Yadav K, Badda N, et al. AM fungi ameliorates growth, yield and nutrient uptake in Cicer arietinum, L. Under salt stress.	2013	12 (dS/m)	Cicer arietinum	Glycophytes	5	0.054	0.049192	0.233	0.429312	1.4621	0.845
164	Kadian N, Yadav K, Badda N, et al. AM fungi ameliorates growth, yield and nutrient uptake in Cicer arietinum, L. Under salt stress.	2013	12 (dS/m)	Cicer arietinum	Glycophytes	5	0.054	0.049192	0.522	0.024596	2.2687	0.1664
165	Kaya C, Ashraf M, Sonmez O, et al. The influence of arbuscular mycorrhizal colonisation on key growth parameters and fruit yield of pepper plants grown at high salinity.	2009	7.15 (dS/m)	Capsicum annuum L.	Glycophytes	3	38.9	3.89	45.6	4.56	0.1589	0.0067
166	Kaya C, Ashraf M, Sonmez O, et al. The influence of arbuscular mycorrhizal colonisation on key growth parameters and fruit yield of pepper plants grown at high salinity.	2009	12.15 (dS/m)	Capsicum annuum L.	Glycophytes	3	26.7	2.67	36.5	3.65	0.3126	0.0067
167	Khaliel A S, Shine K, Vijayakumar K. Salt tolerance and mycorrhization of Bacopa monneiri grown under sodium chloride saline conditions.	2011	40 mM	Bacopa monnieri L.	Glycophytes	3	0.9	0.09	1.49	0.149	0.5041	0.0067
168	Khaliel A S, Shine K, Vijayakumar K. Salt tolerance and mycorrhization of Bacopa monneiri grown under sodium chloride saline conditions.	2011	80 mM	Bacopa monnieri L.	Glycophytes	3	0.79	0.079	1.32	0.132	0.5134	0.0067
169	Khaliel A S, Shine K, Vijayakumar K. Salt tolerance and mycorrhization of Bacopa monneiri grown under sodium chloride saline conditions.	2011	120 mM	Bacopa monnieri L.	Glycophytes	3	0.6	0.06	1.07	0.107	0.5785	0.0067
170	Khaliel A S, Shine K, Vijayakumar K. Salt tolerance and mycorrhization of Bacopa monneiri grown under sodium chloride saline conditions.	2011	160 mM	Bacopa monnieri L.	Glycophytes	3	0.42	0.042	0.79	0.079	0.6318	0.0067
171	Khaliel A S, Shine K, Vijayakumar K. Salt tolerance and mycorrhization of Bacopa monneiri grown under sodium chloride saline conditions.	2011	40 mM	Bacopa monnieri L.	Glycophytes	3	0.9	0.09	1.21	0.121	0.296	0.0067
172	Khaliel A S, Shine K, Vijayakumar K. Salt tolerance and mycorrhization of Bacopa monneiri grown under sodium chloride saline conditions.	2011	80 mM	Bacopa monnieri L.	Glycophytes	3	0.79	0.079	1.05	0.105	0.2845	0.0067
173	Khaliel A S, Shine K, Vijayakumar K. Salt tolerance and mycorrhization of Bacopa monneiri grown under sodium chloride saline conditions.	2011	120 mM	Bacopa monnieri L.	Glycophytes	3	0.6	0.06	0.94	0.094	0.449	0.0067
174	Khaliel A S, Shine K, Vijayakumar K. Salt tolerance and mycorrhization of Bacopa monneiri grown under sodium chloride saline conditions.	2011	160 mM	Bacopa monnieri L.	Glycophytes	3	0.42	0.042	0.68	0.068	0.4818	0.0067
175	Khalloufi M, Martínezandújar C, Lachaâl M, et al. The interaction between foliar GA3 application and arbuscular mycorrhizal fungi inoculation improves growth in salinized tomato (Solanum lycopersicum L.) plants by modifying the hormonal balance.	2017	100mM	Lycopersicon esculentum L.	Glycophytes	6	60.826	3.90126	67.6642	4.70351	0.1065	0.0015
176	Kumar A, Sharma S, Mishra S. Influence of Arbuscular Mycorrhizal (AM) Fungi and Salinity on Seedling Growth, Solute Accumulation, and Mycorrhizal Dependency of Jatropha curcas L.	2010	0.1%，	Jatropha carcas L.	Glycophytes	4	1.74	0.174	2.07	0.207	0.1737	0.005
177	Kumar A, Sharma S, Mishra S. Influence of Arbuscular Mycorrhizal (AM) Fungi and Salinity on Seedling Growth, Solute Accumulation, and Mycorrhizal Dependency of Jatropha curcas L.	2010	0.2%，	Jatropha carcas L.	Glycophytes	4	1.52	0.152	1.86	0.186	0.2019	0.005
178	Kumar A, Sharma S, Mishra S. Influence of Arbuscular Mycorrhizal (AM) Fungi and Salinity on Seedling Growth, Solute Accumulation, and Mycorrhizal Dependency of Jatropha curcas L.	2010	0.3%，	Jatropha carcas L.	Glycophytes	4	1.34	0.134	1.7	0.17	0.238	0.005
179	Kumar A, Sharma S, Mishra S. Influence of Arbuscular Mycorrhizal (AM) Fungi and Salinity on Seedling Growth, Solute Accumulation, and Mycorrhizal Dependency of Jatropha curcas L.	2010	0.4%，	Jatropha carcas L.	Glycophytes	4	1.24	0.124	1.57	0.157	0.236	0.005
180	Kumar A, Sharma S, Mishra S. Influence of Arbuscular Mycorrhizal (AM) Fungi and Salinity on Seedling Growth, Solute Accumulation, and Mycorrhizal Dependency of Jatropha curcas L.	2010	0.5%，	Jatropha carcas L.	Glycophytes	4	0.96	0.096	1.16	0.116	0.1892	0.005
181	Latef A A H A, He C. Effect of arbuscular mycorrhizal fungi on growth, mineral nutrition, antioxidant enzymes activity and fruit yield of tomato grown under salinity stress.	2011	50mM	Lycopersicon esculentum L.	Glycophytes	6	8.91	0.891	21.57	2.157	0.8841	0.0033
182	Latef A A H A, He C. Effect of arbuscular mycorrhizal fungi on growth, mineral nutrition, antioxidant enzymes activity and fruit yield of tomato grown under salinity stress.	2011	100mM	Lycopersicon esculentum L.	Glycophytes	6	4.98	0.498	8.08	0.808	0.484	0.0033
183	Lin J, Wang Y, Sun S, et al. Effects of arbuscular mycorrhizal fungi on the growth, photosynthesis and photosynthetic pigments of Leymus chinensis seedlings under salt-alkali stress and nitrogen deposition.	2017	100mM	Leymus chinensis	Halophytes	6	2.65112	0.415546	3.7437	1.00088	0.3451	0.016
184	Lin J, Wang Y, Sun S, et al. Effects of arbuscular mycorrhizal fungi on the growth, photosynthesis and photosynthetic pigments of Leymus chinensis seedlings under salt-alkali stress and nitrogen deposition.	2017	200mM	Leymus chinensis	Halophytes	6	2.46831	0.162369	3.14987	0.500232	0.2438	0.0049
185	Lin, J., Peng, X., Hua, X., Sun, S., Wang, Y., & Yan, X. (2018). Effects of arbuscular mycorrhizal fungi on leymus chinensis seedlings under salt–alkali stress and nitrogen deposition conditions: from osmotic adjustment and ion balance.	2018	100mM	Leymus chinensis	Halophytes	4	0.27	0.01	0.37	0.04	0.3151	0.0033
186	Lin, J., Peng, X., Hua, X., Sun, S., Wang, Y., & Yan, X. (2019). Effects of arbuscular mycorrhizal fungi on leymus chinensis seedlings under salt–alkali stress and nitrogen deposition conditions: from osmotic adjustment and ion balance.	2018	200mM	Leymus chinensis	Halophytes	4	0.24	0.02	0.31	0.04	0.2559	0.0059
187	Liu C, Dai Z, Cui M, et al. Arbuscular mycorrhizal fungi alleviate boron toxicity in Puccinellia tenuiflora, under the combined stresses of salt and drought.	2018	1.1 ± 0.1g/kg	Puccinellia tenuiflora	Halophytes	3	1.37158	0.096031	1.0906	0.120697	-0.2292	0.0057
188	Liu C, Dai Z, Cui M, et al. Arbuscular mycorrhizal fungi alleviate boron toxicity in Puccinellia tenuiflora, under the combined stresses of salt and drought.	2018	1.1 ± 0.1g/kg	Puccinellia tenuiflora	Halophytes	3	1.37158	0.096031	1.01093	0.187784	-0.3051	0.0131
189	Liu C, Dai Z, Cui M, et al. Arbuscular mycorrhizal fungi alleviate boron toxicity in Puccinellia tenuiflora, under the combined stresses of salt and drought.	2018	4g/kg	Puccinellia tenuiflora	Halophytes	3	0.296491	0.0791207	0.547883	0.129628	0.614	0.0424
190	Liu C, Dai Z, Cui M, et al. Arbuscular mycorrhizal fungi alleviate boron toxicity in Puccinellia tenuiflora, under the combined stresses of salt and drought.	2018	4g/kg	Puccinellia tenuiflora	Halophytes	3	0.296491	0.0791207	0.581437	0.137497	0.6735	0.0424
191	Liu C, Dai Z, Cui M, et al. Arbuscular mycorrhizal fungi alleviate boron toxicity in Puccinellia tenuiflora, under the combined stresses of salt and drought.	2018	1.1 ± 0.1g/kg	Puccinellia tenuiflora	Halophytes	3	1.37158	0.096031	1.28404	0.15833	-0.066	0.0067
192	Liu C, Dai Z, Cui M, et al. Arbuscular mycorrhizal fungi alleviate boron toxicity in Puccinellia tenuiflora, under the combined stresses of salt and drought.	2018	4g/kg	Puccinellia tenuiflora	Halophytes	3	0.296491	0.0791207	0.466679	0.058752	0.4536	0.029
193	Liu S, Guo X, Feng G, et al. Indigenous arbuscular mycorrhizal fungi can alleviate salt stress and promote growth of cotton and maize in saline fields.	2016	11.87g/kg	Gossypium arboreum L.	Glycophytes	8	2.42942	0.406249	3.37969	0.387853	0.3301	0.0051
194	Liu S, Guo X, Feng G, et al. Indigenous arbuscular mycorrhizal fungi can alleviate salt stress and promote growth of cotton and maize in saline fields.	2016	24.36g/kg	Gossypium arboreum L.	Glycophytes	8	1.69113	0.351002	2.22351	0.360064	0.2737	0.0087
195	Liu S, Guo X, Feng G, et al. Indigenous arbuscular mycorrhizal fungi can alleviate salt stress and promote growth of cotton and maize in saline fields.	2016	8.33g/kg	Gossypium arboreum L.	Glycophytes	8	1.43775	0.0813702	1.81048	0.054277	0.2305	0.0005
196	Liu S, Guo X, Feng G, et al. Indigenous arbuscular mycorrhizal fungi can alleviate salt stress and promote growth of cotton and maize in saline fields.	2016	12.56g/kg	Gossypium arboreum L.	Glycophytes	8	1.09824	0.0802389	1.42577	0.111954	0.261	0.0014
197	Liu S, Guo X, Feng G, et al. Indigenous arbuscular mycorrhizal fungi can alleviate salt stress and promote growth of cotton and maize in saline fields.	2016	8.33g/kg	Zea mays L.	Glycophytes	8	7.81543	1.09609	10.7257	1.54504	0.3165	0.0051
198	Liu S, Guo X, Feng G, et al. Indigenous arbuscular mycorrhizal fungi can alleviate salt stress and promote growth of cotton and maize in saline fields.	2016	12.56g/kg	Zea mays L.	Glycophytes	8	5.6728	1.43205	7.49632	1.09581	0.2787	0.0106
199	Mahesh Borde,2010.Growth photosynthetic activity and antioxidant responses of mycorrhizal and non-mycorrhizal bajra (Pennisetum glauca) crop under salinity stress condition	2011	100mM	Pennisetum glaucum	Glycophytes	9	0.15	0.01	0.42	0.16	1.0296	0.0166
200	Mahesh Borde,2010.Growth photosynthetic activity and antioxidant responses of mycorrhizal and non-mycorrhizal bajra (Pennisetum glauca) crop under salinity stress condition	2011	200mM	Pennisetum glaucum	Glycophytes	9	0.14	0.01	0.42	0.2	1.0986	0.0258
201	Mahesh Borde,2010.Growth photosynthetic activity and antioxidant responses of mycorrhizal and non-mycorrhizal bajra (Pennisetum glauca) crop under salinity stress condition	2011	300mM	Pennisetum glaucum	Glycophytes	9	0.13	0.01	0.36	0.11	1.0186	0.011
202	Mahesh Borde,2010.Growth photosynthetic activity and antioxidant responses of mycorrhizal and non-mycorrhizal bajra (Pennisetum glauca) crop under salinity stress condition	2011	100mM	Pennisetum glaucum	Glycophytes	9	0.16	0.07	0.29	0	0.5947	0.0213
203	Mahesh Borde,2010.Growth photosynthetic activity and antioxidant responses of mycorrhizal and non-mycorrhizal bajra (Pennisetum glauca) crop under salinity stress condition	2011	200mM	Pennisetum glaucum	Glycophytes	9	0.16	0.04	0.3	0.07	0.6286	0.013
204	Mahesh Borde,2010.Growth photosynthetic activity and antioxidant responses of mycorrhizal and non-mycorrhizal bajra (Pennisetum glauca) crop under salinity stress condition	2011	300mM	Pennisetum glaucum	Glycophytes	9	0.1	0.01	0.25	0.05	0.9163	0.0056
205	Meca E, Sallaku G, Balliu A. Could the artificial inoculation of AM fungi improve the benefits of using pea (Pissum sativum L) plants for soil amendment purposes in greenhouses?	2016	50 mM	Pisum sativum	Glycophytes	7	1.898	0.388	1.414	0.066	-0.2944	0.0063
206	Mergulhão A C, Burity H A, Tabosa J N, et al. Salt stress response and proline accumulation in Brachiaria humidicola plants with and without mycorrhizal inoculation.	2002	4ds/m	Brachiaria humidicola	Glycophytes	4	113.65	11.365	15.8	1.58	-1.9731	0.005
207	Mergulhão A C, Burity H A, Tabosa J N, et al. Salt stress response and proline accumulation in Brachiaria humidicola plants with and without mycorrhizal inoculation.	2002	8ds/m	Brachiaria humidicola	Glycophytes	4	5.61	0.561	6.31	0.631	0.1176	0.005
208	Mergulhão A C, Burity H A, Tabosa J N, et al. Salt stress response and proline accumulation in Brachiaria humidicola plants with and without mycorrhizal inoculation.	2002	12ds/m	Brachiaria humidicola	Glycophytes	4	2.42	0.242	2.89	0.289	0.1775	0.005
209	Mergulhão A C, Burity H A, Tabosa J N, et al. Salt stress response and proline accumulation in Brachiaria humidicola plants with and without mycorrhizal inoculation.	2002	16ds/m	Brachiaria humidicola	Glycophytes	4	0.8	0.08	1.68	0.168	0.7419	0.005
210	Mirzaei1.J and Moradi.M. Single and Dual Arbuscular Mycorrhiza Fungi Inoculumn Effects on Growth, Nutrient Absorption and Antioxidant Enzyme Activity in Ziziphus spina-christi Seedlings under Salinity Stress.	2016	50mM	Ziziphus spina-christi	Glycophytes	6	1.72	0.62	5.46	0.65	1.1551	0.024
211	Mirzaei2.J and Moradi.M. Single and Dual Arbuscular Mycorrhiza Fungi Inoculumn Effects on Growth, Nutrient Absorption and Antioxidant Enzyme Activity in Ziziphus spina-christi Seedlings under Salinity Stress.	2016	50mM	Ziziphus spina-christi	Glycophytes	6	1.72	0.62	7.48	0.74	1.4699	0.0233
212	Mirzaei3.J and Moradi.M. Single and Dual Arbuscular Mycorrhiza Fungi Inoculumn Effects on Growth, Nutrient Absorption and Antioxidant Enzyme Activity in Ziziphus spina-christi Seedlings under Salinity Stress.	2016	100mM	Ziziphus spina-christi	Glycophytes	6	0.68	0.58	3.94	0.68	1.7568	0.1262
213	Mirzaei4.J and Moradi.M. Single and Dual Arbuscular Mycorrhiza Fungi Inoculumn Effects on Growth, Nutrient Absorption and Antioxidant Enzyme Activity in Ziziphus spina-christi Seedlings under Salinity Stress.	2016	100mM	Ziziphus spina-christi	Glycophytes	6	0.68	0.58	5.74	0.68	2.1331	0.1236
214	Mirzaei5.J and Moradi.M. Single and Dual Arbuscular Mycorrhiza Fungi Inoculumn Effects on Growth, Nutrient Absorption and Antioxidant Enzyme Activity in Ziziphus spina-christi Seedlings under Salinity Stress.	2016	150mM	Ziziphus spina-christi	Glycophytes	6	0.76	0.23	3.02	0.67	1.3797	0.0235
215	Mirzaei6.J and Moradi.M. Single and Dual Arbuscular Mycorrhiza Fungi Inoculumn Effects on Growth, Nutrient Absorption and Antioxidant Enzyme Activity in Ziziphus spina-christi Seedlings under Salinity Stress.	2016	150mM	Ziziphus spina-christi	Glycophytes	6	0.76	0.23	5.42	0.47	1.9645	0.0165
216	Munir J. Mohammad, Hanan I. Malkawi, Rida Shibli. Effects of Arbuscular Mycorrhizal Fungi and Phosphorus Fertilization on Growth and Nutrient Uptake of Barley Grown on Soils with Different Levels of Salts.	2003	16.6 (dS/m)	Hordeum vulgare L.	Glycophytes	5	0.3	0.03	0.41	0.041	0.3124	0.004
217	Munir J. Mohammad, Hanan I. Malkawi, Rida Shibli. Effects of Arbuscular Mycorrhizal Fungi and Phosphorus Fertilization on Growth and Nutrient Uptake of Barley Grown on Soils with Different Levels of Salts.	2003	16.6 (dS/m)	Hordeum vulgare L.	Glycophytes	5	0.3	0.03	0.42	0.042	0.3365	0.004
218	Munir J. Mohammad, Hanan I. Malkawi, Rida Shibli. Effects of Arbuscular Mycorrhizal Fungi and Phosphorus Fertilization on Growth and Nutrient Uptake of Barley Grown on Soils with Different Levels of Salts.	2003	6.2 (dS/m)	Hordeum vulgare L.	Glycophytes	5	2.5	0.25	3.19	0.319	0.2437	0.004
219	Munir J. Mohammad, Hanan I. Malkawi, Rida Shibli. Effects of Arbuscular Mycorrhizal Fungi and Phosphorus Fertilization on Growth and Nutrient Uptake of Barley Grown on Soils with Different Levels of Salts.	2003	6.2 (dS/m)	Hordeum vulgare L.	Glycophytes	5	2.5	0.25	2.92	0.292	0.1553	0.004
220	Munir J. Mohammad, Hanan I. Malkawi, Rida Shibli. Effects of Arbuscular Mycorrhizal Fungi and Phosphorus Fertilization on Growth and Nutrient Uptake of Barley Grown on Soils with Different Levels of Salts.	2003	2.4 (dS/m)	Hordeum vulgare L.	Glycophytes	5	2.76	0.276	3.36	0.336	0.1967	0.004
221	Munir J. Mohammad, Hanan I. Malkawi, Rida Shibli. Effects of Arbuscular Mycorrhizal Fungi and Phosphorus Fertilization on Growth and Nutrient Uptake of Barley Grown on Soils with Different Levels of Salts.	2003	2.4 (dS/m)	Hordeum vulgare L.	Glycophytes	5	2.76	0.276	2.9	0.29	0.0495	0.004
222	Muok B O, Ishii T. Effect of Arbuscular Mycorrhizal Fungi on Tree Growth and Nutrient Uptake of Sclerocarya birrea under Water Stress, Salt Stress and Flooding.	2006	4.9 (dS/m)	Sclerocarya birrea	Glycophytes	3	63.1	9.8724	82.4	18.8788	0.2669	0.0257
223	Muok B O, Ishii T. Effect of Arbuscular Mycorrhizal Fungi on Tree Growth and Nutrient Uptake of Sclerocarya birrea under Water Stress, Salt Stress and Flooding.	2006	7.1 (dS/m)	Sclerocarya birrea	Glycophytes	3	41.8	14.0292	62.4	16.1076	0.4007	0.0598
224	Navarro J M, Pérez-Tornero O, Morte A. Alleviation of salt stress in citrus seedlings inoculated with arbuscular mycorrhizal fungi depends on the rootstock salt tolerance.	2013	50mM	Citrus macrophylla Wester	Glycophytes	8	0.448592	0.171223	0.783765	0.205271	0.558	0.0268
225	Navarro J M, Pérez-Tornero O, Morte A. Alleviation of salt stress in citrus seedlings inoculated with arbuscular mycorrhizal fungi depends on the rootstock salt tolerance.	2013	50mM	Cleopatra mandarin	Glycophytes	8	0.210754	0.0797356	0.382462	0.104549	0.5959	0.0272
226	Oliveira D F B D, Endres L, Silva J V, et al. Pre-colonized seedlings with arbuscular mycorrhizal fungi: an alternative for the cultivation of Jatropha curcas, L. in salinized soils.	2017	5 (dS/m)	Jatropha carcas L.	Glycophytes	8	63	6.3	121	12.1	0.6527	0.0025
227	Oliveira D F B D, Endres L, Silva J V, et al. Pre-colonized seedlings with arbuscular mycorrhizal fungi: an alternative for the cultivation of Jatropha curcas, L. in salinized soils.	2017	8 (dS/m)	Jatropha carcas L.	Glycophytes	8	80	8	116	11.6	0.3716	0.0025
228	Oliveira D F B D, Endres L, Silva J V, et al. Pre-colonized seedlings with arbuscular mycorrhizal fungi: an alternative for the cultivation of Jatropha curcas, L. in salinized soils.	2017	10 (dS/m)	Jatropha carcas L.	Glycophytes	8	64	6.4	103	10.3	0.4758	0.0025
229	Önder Türkmen, Çiftçi, V., Çeknas Erdinç, & Şensoy, S. Effects of Different AMF Species on Some Bean Cultivars Grown in Salty Conditions.	2010	50ppm	Phaseolus L.	Glycophytes	4	0.56	0.056	0.6	0.06	0.069	0.005
230	Önder Türkmen, Çiftçi, V., Çeknas Erdinç, & Şensoy, S. Effects of Different AMF Species on Some Bean Cultivars Grown in Salty Conditions.	2010	50ppm	Phaseolus L.	Glycophytes	4	0.56	0.056	0.6	0.06	0.069	0.005
231	Önder Türkmen, Çiftçi, V., Çeknas Erdinç, & Şensoy, S. Effects of Different AMF Species on Some Bean Cultivars Grown in Salty Conditions.	2010	50ppm	Phaseolus L.	Glycophytes	4	0.56	0.056	0.5	0.05	-0.1133	0.005
232	Önder Türkmen, Çiftçi, V., Çeknas Erdinç, & Şensoy, S. Effects of Different AMF Species on Some Bean Cultivars Grown in Salty Conditions.	2010	50ppm	Phaseolus L.	Glycophytes	4	0.71	0.071	0.64	0.064	-0.1038	0.005
233	Önder Türkmen, Çiftçi, V., Çeknas Erdinç, & Şensoy, S. Effects of Different AMF Species on Some Bean Cultivars Grown in Salty Conditions.	2010	50ppm	Phaseolus L.	Glycophytes	4	0.71	0.071	0.51	0.051	-0.3309	0.005
234	Önder Türkmen, Çiftçi, V., Çeknas Erdinç, & Şensoy, S. Effects of Different AMF Species on Some Bean Cultivars Grown in Salty Conditions.	2010	50ppm	Phaseolus L.	Glycophytes	4	0.71	0.071	0.54	0.054	-0.2737	0.005
235	Önder Türkmen, Çiftçi, V., Çeknas Erdinç, & Şensoy, S. Effects of Different AMF Species on Some Bean Cultivars Grown in Salty Conditions.	2010	50ppm	Phaseolus L.	Glycophytes	4	0.6	0.06	0.52	0.052	-0.1431	0.005
236	Önder Türkmen, Çiftçi, V., Çeknas Erdinç, & Şensoy, S. Effects of Different AMF Species on Some Bean Cultivars Grown in Salty Conditions.	2010	50ppm	Phaseolus L.	Glycophytes	4	0.6	0.06	0.38	0.038	-0.4568	0.005
237	Önder Türkmen, Çiftçi, V., Çeknas Erdinç, & Şensoy, S. Effects of Different AMF Species on Some Bean Cultivars Grown in Salty Conditions.	2010	50ppm	Phaseolus L.	Glycophytes	4	0.6	0.06	0.56	0.056	-0.069	0.005
238	Önder Türkmen, Çiftçi, V., Çeknas Erdinç, & Şensoy, S. Effects of Different AMF Species on Some Bean Cultivars Grown in Salty Conditions.	2010	50ppm	Phaseolus L.	Glycophytes	4	0.44	0.044	0.58	0.058	0.2763	0.005
239	Önder Türkmen, Çiftçi, V., Çeknas Erdinç, & Şensoy, S. Effects of Different AMF Species on Some Bean Cultivars Grown in Salty Conditions.	2010	50ppm	Phaseolus L.	Glycophytes	4	0.44	0.044	0.64	0.064	0.3747	0.005
240	Önder Türkmen, Çiftçi, V., Çeknas Erdinç, & Şensoy, S. Effects of Different AMF Species on Some Bean Cultivars Grown in Salty Conditions.	2010	50ppm	Phaseolus L.	Glycophytes	4	0.44	0.044	0.49	0.049	0.1076	0.005
241	Peng J, Li Y, Shi P, et al. The differential behavior of arbuscular mycrorrhizal fungi in interaction with Astragalus sinicus L. under salt stress.	2011	0.14g/kg	Astragalus sinicus L.	Glycophytes	3	0.0819268	0.0129385	0.3143	0.0278	1.3445	0.0109
242	Peng J, Li Y, Shi P, et al. The differential behavior of arbuscular mycrorrhizal fungi in interaction with Astragalus sinicus L. under salt stress.	2011	0.14g/kg	Astragalus sinicus L.	Glycophytes	3	0.0819268	0.0129385	0.3699	0.0331	1.5074	0.011
243	Peng J, Li Y, Shi P, et al. The differential behavior of arbuscular mycrorrhizal fungi in interaction with Astragalus sinicus L. under salt stress.	2011	0.14g/kg	Astragalus sinicus L.	Glycophytes	3	0.0819268	0.0129385	0.4572	0.0479	1.7193	0.012
244	Peng J, Li Y, Shi P, et al. The differential behavior of arbuscular mycrorrhizal fungi in interaction with Astragalus sinicus L. under salt stress.	2011	0.14g/kg	Astragalus sinicus L.	Glycophytes	3	0.0819268	0.0129385	0.4791	0.0319	1.7661	0.0098
245	Peng J, Li Y, Shi P, et al. The differential behavior of arbuscular mycrorrhizal fungi in interaction with Astragalus sinicus L. under salt stress.	2011	0.53g/kg	Astragalus sinicus L.	Glycophytes	3	0.0419613	0.0198652	0.2234	0.0364	1.6722	0.0836
246	Peng J, Li Y, Shi P, et al. The differential behavior of arbuscular mycrorrhizal fungi in interaction with Astragalus sinicus L. under salt stress.	2011	0.53g/kg	Astragalus sinicus L.	Glycophytes	3	0.0419613	0.0198652	0.2705	0.035	1.8635	0.0803
247	Peng J, Li Y, Shi P, et al. The differential behavior of arbuscular mycrorrhizal fungi in interaction with Astragalus sinicus L. under salt stress.	2011	0.53g/kg	Astragalus sinicus L.	Glycophytes	3	0.0419613	0.0198652	0.4176	0.0099	2.2978	0.0749
248	Peng J, Li Y, Shi P, et al. The differential behavior of arbuscular mycrorrhizal fungi in interaction with Astragalus sinicus L. under salt stress.	2011	0.53g/kg	Astragalus sinicus L.	Glycophytes	3	0.0419613	0.0198652	0.4337	0.0406	2.3356	0.0776
249	Peng J, Li Y, Shi P, et al. The differential behavior of arbuscular mycrorrhizal fungi in interaction with Astragalus sinicus L. under salt stress.	2011	0.96g/kg	Astragalus sinicus L.	Glycophytes	3	0.0230394	0.0193019	0.1725	0.0306	2.0132	0.2444
250	Peng J, Li Y, Shi P, et al. The differential behavior of arbuscular mycrorrhizal fungi in interaction with Astragalus sinicus L. under salt stress.	2011	0.96g/kg	Astragalus sinicus L.	Glycophytes	3	0.0230394	0.0193019	0.2003	0.0344	2.1626	0.2438
251	Peng J, Li Y, Shi P, et al. The differential behavior of arbuscular mycrorrhizal fungi in interaction with Astragalus sinicus L. under salt stress.	2011	0.96g/kg	Astragalus sinicus L.	Glycophytes	3	0.0230394	0.0193019	0.3721	0.0236	2.782	0.2353
252	Peng J, Li Y, Shi P, et al. The differential behavior of arbuscular mycrorrhizal fungi in interaction with Astragalus sinicus L. under salt stress.	2011	0.96g/kg	Astragalus sinicus L.	Glycophytes	3	0.0230394	0.0193019	0.4061	0.0263	2.8694	0.2354
253	Rabie G H, Aboul-Nasr M B, Al-Humiany A. Increased Salinity Tolerance of Cowpea Plants by Dual Inoculation of an Arbuscular Mycorrhizal FungusGlomus clarumand a Nitrogen-fixerAzospirillum brasilense.	2005	1.8dS/m	Vigna unguiculata	Glycophytes	5	1.07	0.107	2.23	0.223	0.7343	0.004
254	Rabie G H, Aboul-Nasr M B, Al-Humiany A. Increased Salinity Tolerance of Cowpea Plants by Dual Inoculation of an Arbuscular Mycorrhizal FungusGlomus clarumand a Nitrogen-fixerAzospirillum brasilense.	2005	3.6dS/m	Vigna unguiculata	Glycophytes	5	0.95	0.095	2.15	0.215	0.8168	0.004
255	Rabie G H, Aboul-Nasr M B, Al-Humiany A. Increased Salinity Tolerance of Cowpea Plants by Dual Inoculation of an Arbuscular Mycorrhizal FungusGlomus clarumand a Nitrogen-fixerAzospirillum brasilense.	2005	5.4dS/m	Vigna unguiculata	Glycophytes	5	0.93	0.093	1.91	0.191	0.7197	0.004
256	Rabie G H, Aboul-Nasr M B, Al-Humiany A. Increased Salinity Tolerance of Cowpea Plants by Dual Inoculation of an Arbuscular Mycorrhizal FungusGlomus clarumand a Nitrogen-fixerAzospirillum brasilense.	2005	7.2dS/m	Vigna unguiculata	Glycophytes	5	0.72	0.072	1.1	0.11	0.4238	0.004
257	Ruedapuente, E. O., Murilloamador, B., Castellanoscervantes, T., Garcíahernández, J. L., Tarazònherrera, M. A., & Moreno Medina, S., et al. (2010). Effects of plant growth promoting bacteria and mycorrhizal on capsicum annuum l. var. aviculare ([dierbach] d'arcy and eshbaugh) germination under stressing abiotic conditions.	2010	60 mM	Capsicum annuum L.	Glycophytes	5	0.0041	0.00041	0.0061	0.00061	0.3973	0.004
258	Ruedapuente, E. O., Murilloamador, B., Castellanoscervantes, T., Garcíahernández, J. L., Tarazònherrera, M. A., & Moreno Medina, S., et al. (2011). Effects of plant growth promoting bacteria and mycorrhizal on capsicum annuum l. var. aviculare ([dierbach] d'arcy and eshbaugh) germination under stressing abiotic conditions.	2010	120 mM	Capsicum annuum L.	Glycophytes	5	0.0033	0.00033	0.0047	0.00047	0.3536	0.004
259	Ruedapuente, E. O., Murilloamador, B., Castellanoscervantes, T., Garcíahernández, J. L., Tarazònherrera, M. A., & Moreno Medina, S., et al. (2012). Effects of plant growth promoting bacteria and mycorrhizal on capsicum annuum l. var. aviculare ([dierbach] d'arcy and eshbaugh) germination under stressing abiotic conditions.	2010	120 mM	Capsicum annuum L.	Glycophytes	5	0.0019	0.00019	0.0027	0.00027	0.3514	0.004
260	Ruedapuente, E. O., Murilloamador, B., Castellanoscervantes, T., Garcíahernández, J. L., Tarazònherrera, M. A., & Moreno Medina, S., et al. (2013). Effects of plant growth promoting bacteria and mycorrhizal on capsicum annuum l. var. aviculare ([dierbach] d'arcy and eshbaugh) germination under stressing abiotic conditions.	2010	120 mM	Capsicum annuum L.	Glycophytes	5	0.0027	0.00027	0.0019	0.00019	-0.3514	0.004
261	Ruedapuente, E. O., Murilloamador, B., Castellanoscervantes, T., Garcíahernández, J. L., Tarazònherrera, M. A., & Moreno Medina, S., et al. (2014). Effects of plant growth promoting bacteria and mycorrhizal on capsicum annuum l. var. aviculare ([dierbach] d'arcy and eshbaugh) germination under stressing abiotic conditions.	2010	60 mM	Capsicum annuum L.	Glycophytes	5	0.0023	0.00023	0.0039	0.00039	0.5281	0.004
262	Ruedapuente, E. O., Murilloamador, B., Castellanoscervantes, T., Garcíahernández, J. L., Tarazònherrera, M. A., & Moreno Medina, S., et al. (2015). Effects of plant growth promoting bacteria and mycorrhizal on capsicum annuum l. var. aviculare ([dierbach] d'arcy and eshbaugh) germination under stressing abiotic conditions.	2010	120 mM	Capsicum annuum L.	Glycophytes	5	0.0053	0.00053	0.0033	0.00033	-0.4738	0.004
263	Ruedapuente, E. O., Murilloamador, B., Castellanoscervantes, T., Garcíahernández, J. L., Tarazònherrera, M. A., & Moreno Medina, S., et al. (2016). Effects of plant growth promoting bacteria and mycorrhizal on capsicum annuum l. var. aviculare ([dierbach] d'arcy and eshbaugh) germination under stressing abiotic conditions.	2010	60 mM	Capsicum annuum L.	Glycophytes	5	0.0031	0.00031	0.0017	0.00017	-0.6008	0.004
264	Ruedapuente, E. O., Murilloamador, B., Castellanoscervantes, T., Garcíahernández, J. L., Tarazònherrera, M. A., & Moreno Medina, S., et al. (2017). Effects of plant growth promoting bacteria and mycorrhizal on capsicum annuum l. var. aviculare ([dierbach] d'arcy and eshbaugh) germination under stressing abiotic conditions.	2010	60 mM	Capsicum annuum L.	Glycophytes	5	0.0013	0.00013	0.0021	0.00021	0.4796	0.004
265	Ruiz-Lozano J M, Azcón R, Gómez M. Alleviation of salt stress by arbuscular-mycorrhizal Glomus, species in Lactuca sativa, plants.	1996	3g/kg	Lactuca sativa L.	Glycophytes	5	1.17	0.117	2.28	0.228	0.6672	0.004
266	Ruiz-Lozano J M, Azcón R, Gómez M. Alleviation of salt stress by arbuscular-mycorrhizal Glomus, species in Lactuca sativa, plants.	1996	4g/kg	Lactuca sativa L.	Glycophytes	5	0.82	0.082	1.8	0.18	0.7862	0.004
267	Ruiz-Lozano J M, Azcón R, Gómez M. Alleviation of salt stress by arbuscular-mycorrhizal Glomus, species in Lactuca sativa, plants.	1996	5g/kg	Lactuca sativa L.	Glycophytes	5	0.78	0.078	1.67	0.167	0.7613	0.004
268	Ruiz-Lozano J M, Azcón R, Gómez M. Alleviation of salt stress by arbuscular-mycorrhizal Glomus, species in Lactuca sativa, plants.	1996	3g/kg	Lactuca sativa L.	Glycophytes	5	1.17	0.117	1.83	0.183	0.4473	0.004
269	Ruiz-Lozano J M, Azcón R, Gómez M. Alleviation of salt stress by arbuscular-mycorrhizal Glomus, species in Lactuca sativa, plants.	1996	4g/kg	Lactuca sativa L.	Glycophytes	5	0.82	0.082	1.73	0.173	0.7466	0.004
270	Ruiz-Lozano J M, Azcón R, Gómez M. Alleviation of salt stress by arbuscular-mycorrhizal Glomus, species in Lactuca sativa, plants.	1996	5g/kg	Lactuca sativa L.	Glycophytes	5	0.78	0.078	1.75	0.175	0.8081	0.004
271	Ruiz-Lozano J M, Azcón R, Gómez M. Alleviation of salt stress by arbuscular-mycorrhizal Glomus, species in Lactuca sativa, plants.	1996	3g/kg	Lactuca sativa L.	Glycophytes	5	1.17	0.117	1.94	0.194	0.5057	0.004
272	Ruiz-Lozano J M, Azcón R, Gómez M. Alleviation of salt stress by arbuscular-mycorrhizal Glomus, species in Lactuca sativa, plants.	1996	4g/kg	Lactuca sativa L.	Glycophytes	5	0.82	0.082	1.88	0.188	0.8297	0.004
273	Ruiz-Lozano J M, Azcón R, Gómez M. Alleviation of salt stress by arbuscular-mycorrhizal Glomus, species in Lactuca sativa, plants.	1996	5g/kg	Lactuca sativa L.	Glycophytes	5	0.78	0.078	1.57	0.157	0.6995	0.004
274	Ruiz-Lozano J M, Azcón R. Symbiotic efficiency and infectivity of an autochthonous arbuscular mycorrhizal Glomus sp. from saline soils and G. deserticola under salinity.	2000	0.25g/kg	Lactuca sativa L.	Glycophytes	4	3.57326	0.357326	5.58349	0.558349	0.4463	0.005
275	Ruiz-Lozano J M, Azcón R. Symbiotic efficiency and infectivity of an autochthonous arbuscular mycorrhizal Glomus sp. from saline soils and G. deserticola under salinity.	2000	0.5g/kg	Lactuca sativa L.	Glycophytes	4	2.69326	0.269326	4.48266	0.448266	0.5095	0.005
276	Ruiz-Lozano J M, Azcón R. Symbiotic efficiency and infectivity of an autochthonous arbuscular mycorrhizal Glomus sp. from saline soils and G. deserticola under salinity.	2000	0.75g/kg	Lactuca sativa L.	Glycophytes	4	2.46441	0.246441	5.26962	0.526962	0.76	0.005
277	Ruiz-Lozano J M, Azcón R. Symbiotic efficiency and infectivity of an autochthonous arbuscular mycorrhizal Glomus sp. from saline soils and G. deserticola under salinity.	2000	0.25g/kg	Lactuca sativa L.	Glycophytes	4	3.57326	0.357326	4.27056	0.427056	0.1783	0.005
278	Ruiz-Lozano J M, Azcón R. Symbiotic efficiency and infectivity of an autochthonous arbuscular mycorrhizal Glomus sp. from saline soils and G. deserticola under salinity.	2000	0.5g/kg	Lactuca sativa L.	Glycophytes	4	2.69326	0.269326	5.26732	0.526732	0.6708	0.005
279	Ruiz-Lozano J M, Azcón R. Symbiotic efficiency and infectivity of an autochthonous arbuscular mycorrhizal Glomus sp. from saline soils and G. deserticola under salinity.	2000	0.75g/kg	Lactuca sativa L.	Glycophytes	4	2.46441	0.246441	6.08743	0.608743	0.9043	0.005
280	Scagel C F, Bryla D R, Lee J. Salt Exclusion and Mycorrhizal Symbiosis Increase Tolerance to NaCl and CaCl2 Salinity in 'Siam Queen' Basil.	2017	181mM	Ocimum basilicum L.	Glycophytes	5	42.8491	1.2872	52.277	1.0678	0.1989	0.0003
281	Selvakumar G, Thamizhiniyan P. The Effect of the Arbuscular Mycorrhizal (AM) Fungus Glomus intraradices on the Growth and Yield of Chilli (Capsicum annuum L.) Under Salinity Stress.	2011	25mM	Capsicum annuum L.	Glycophytes	5	43.9	1.32	53.1	1.59	0.1903	0.0004
282	Selvakumar G, Thamizhiniyan P. The Effect of the Arbuscular Mycorrhizal (AM) Fungus Glomus intraradices on the Growth and Yield of Chilli (Capsicum annuum L.) Under Salinity Stress.	2011	50mM	Capsicum annuum L.	Glycophytes	5	26.3	0.79	48.2	1.45	0.6058	0.0004
283	Shamshiri M H, Fattahi M. Effects of arbuscular mycorrhizal fungi on photosystem II activity of three pistachio rootstocks under salt stress as probed by the OJIP-test.	2016	5dS/m	Pistacia vera L.	Glycophytes	4	2.48593	0.58312	2.45018	0.61376	-0.0145	0.0294
284	Shamshiri M H, Fattahi M. Effects of arbuscular mycorrhizal fungi on photosystem II activity of three pistachio rootstocks under salt stress as probed by the OJIP-test.	2016	5dS/m	Pistacia vera L.	Glycophytes	4	2.04092	0.24552	2.46461	0.36848	0.1886	0.0092
285	Shamshiri M H, Fattahi M. Effects of arbuscular mycorrhizal fungi on photosystem II activity of three pistachio rootstocks under salt stress as probed by the OJIP-test.	2016	5dS/m	Pistacia vera L.	Glycophytes	4	3.77494	0.52174	5.02676	0.67472	0.2864	0.0093
[truncated: 321 more rows]

## Sheet: Shoot Biomass
Studies	Author and title	Year	Salinity levels	Plant species	Salt-tolerant type	Sample size: Number of replicates used for the experimental analysis	Xc: Control mean	SDc: Control standard deviation	Xe: Experimental mean	SDe: Experimental standard deviation	lnR: log response ratio	Var(lnR): variance of log response ratio
[truncated: 524 more rows]

[truncated: 26 more sheets: Root Biomass, Root surface , Root total length, Root tip number, Root volume, Nitrogen, Phosphorus , Potassium ion, Sodium ion, Calcium ion, Magnesian ion, Ratio of potassium and sodium , Ratio of calcium and sodium , Superoxide Dismutase, Catalase, Malondialdehyde, Proline, Soluble sugar, Soluble protein, Total Chlorophyll …]
